# Supplementary material for: Impact of cancer mutational signatures on transcription factor motifs in the human genome
Source: BMC Med Genomics. 2019 May 20;12:64. doi: 10.1186/s12920-019-0525-4 (PMC6528224; doi:10.1186/s12920-019-0525-4)
Supplement: Supplementary file 6 — Excel sheet containing the predicted alteration frequencies for all JASPAR motifs for all 30 COSMIC mutational signatures. (xlsx 1977 kb) [file 12920_2019_525_MOESM6_ESM.xlsx]

## Sheet: signature_tf_predicted_alterati
motif	signature	frequency	alteration_type	pwm_width	cosmic_tumour	tf_cluster	size_tfcluster	motif_entropy	label
Ahr::Arnt	Signature.1	0.00137902	create	6	AML	PAS domain factors::PAS domain factors	2	1.61171	Signature 1 (create)
Alx1	Signature.1	0.00169288	create	17		Paired-related HD factors	35	2.89789	Signature 1 (create)
ALX3	Signature.1	0.00134455	create	10		Paired-related HD factors	35	2.4361	Signature 1 (create)
Alx4	Signature.1	0.00147822	create	17		Paired-related HD factors	35	2.91681	Signature 1 (create)
Ar	Signature.1	0.000763968	create	17	prostate	Steroid hormone receptors (NR3)	8	3.32053	Signature 1 (create)
Arid3a	Signature.1	0.00239196	create	6		ARID-related factors	3	1.66746	Signature 1 (create)
Arid3b	Signature.1	0.00308384	create	11		ARID-related factors	3	2.16498	Signature 1 (create)
Arid5a	Signature.1	0.00269201	create	14		ARID-related factors	3	2.64067	Signature 1 (create)
Arnt	Signature.1	0.000544648	create	6	AML	PAS domain factors	5	1.07725	Signature 1 (create)
ARNT::HIF1A	Signature.1	0.000955406	create	8	AML,colorectal,endometrioid carcinoma,glioblastoma,lung,pancreatic,renal	PAS domain factors::PAS domain factors	2	2.33201	Signature 1 (create)
Arntl	Signature.1	0.00126205	create	10		PAS domain factors	5	2.84043	Signature 1 (create)
Arx	Signature.1	0.00177038	create	17		Paired-related HD factors	35	2.93998	Signature 1 (create)
Ascl2	Signature.1	0.00237251	create	10		MyoD / ASC-related factors	4	2.75695	Signature 1 (create)
Atf1	Signature.1	0.00057715	create	8	angiomatoid fibrous histiocytoma,malignant melanoma of soft parts	CREB-related factors	7	2.51883	Signature 1 (create)
Atf3	Signature.1	0.00162783	create	8		Fos-related factors	6	2.5324	Signature 1 (create)
ATF4	Signature.1	0.00157394	create	13		ATF-4-related factors	1	3.17833	Signature 1 (create)
ATF7	Signature.1	0.000926842	create	14		Jun-related factors	9	3.15746	Signature 1 (create)
Atoh1	Signature.1	0.00201943	create	10		Tal-related factors	15	2.93984	Signature 1 (create)
Bach1::Mafk	Signature.1	0.0017762	create	15		Jun-related factors::Maf-related factors	3	3.17866	Signature 1 (create)
Barhl1	Signature.1	0.00127029	create	10		NK-related factors	33	2.83765	Signature 1 (create)
BARHL2	Signature.1	0.000963046	create	10		NK-related factors	33	2.8193	Signature 1 (create)
BARX1	Signature.1	0.00140896	create	8		NK-related factors	33	2.20413	Signature 1 (create)
BATF::JUN	Signature.1	0.00212353	create	11	sarcoma	B-ATF-related factors::Jun-related factors	1	2.95819	Signature 1 (create)
BATF3	Signature.1	0.00107863	create	14		B-ATF-related factors	1	3.16883	Signature 1 (create)
Bcl6	Signature.1	0.00154174	create	14	CLL,NHL	More than 3 adjacent zinc finger factors	30	3.12294	Signature 1 (create)
BCL6B	Signature.1	0.00133207	create	17		More than 3 adjacent zinc finger factors	30	3.25078	Signature 1 (create)
Bhlha15	Signature.1	0.00288343	create	8		Tal-related factors	15	2.45082	Signature 1 (create)
BHLHE22	Signature.1	0.00137216	create	10		Tal-related factors	15	2.88805	Signature 1 (create)
BHLHE23	Signature.1	0.0013829	create	12		Tal-related factors	15	3.05239	Signature 1 (create)
BHLHE40	Signature.1	0.000825116	create	10		Hairy-related factors	8	2.89089	Signature 1 (create)
BHLHE41	Signature.1	0.000750524	create	10		Hairy-related factors	8	2.89935	Signature 1 (create)
BSX	Signature.1	0.00144815	create	8		NK-related factors	33	2.23522	Signature 1 (create)
CDX1	Signature.1	0.00247862	create	9		HOX-related factors	33	2.36573	Signature 1 (create)
CDX2	Signature.1	0.00268636	create	11	AML	HOX-related factors	33	2.83885	Signature 1 (create)
CEBPA	Signature.1	0.00226814	create	11	AML,MDS	C/EBP-related	8	3.10914	Signature 1 (create)
CEBPB	Signature.1	0.00134633	create	10		C/EBP-related	8	2.99107	Signature 1 (create)
CEBPD	Signature.1	0.0013422	create	10		C/EBP-related	8	2.9675	Signature 1 (create)
CEBPE	Signature.1	0.00131737	create	10		C/EBP-related	8	2.97578	Signature 1 (create)
CEBPG	Signature.1	0.00106236	create	10		C/EBP-related	8	3.00809	Signature 1 (create)
CENPB	Signature.1	0.000449013	create	15		-	3	3.33944	Signature 1 (create)
CLOCK	Signature.1	0.00139894	create	10		PAS domain factors	5	2.65374	Signature 1 (create)
CREB1	Signature.1	0.000710092	create	8	angiomatoid fibrous histiocytoma,clear cell sarcoma	CREB-related factors	7	2.65838	Signature 1 (create)
CREB3	Signature.1	0.000682759	create	14		CREB-related factors	7	3.27502	Signature 1 (create)
CREB3L1	Signature.1	0.00100719	create	14	myxofibrosarcoma	CREB-related factors	7	3.27357	Signature 1 (create)
Creb3l2	Signature.1	0.00126232	create	9	fibromyxoid sarcoma	CREB-related factors	7	2.77761	Signature 1 (create)
Creb5	Signature.1	0.000889585	create	12		CREB-related factors	7	2.94779	Signature 1 (create)
Crem	Signature.1	0.00110046	create	10		CREB-related factors	7	2.93745	Signature 1 (create)
Crx	Signature.1	0.00134592	create	11		Paired-related HD factors	35	3.06396	Signature 1 (create)
CTCF	Signature.1	0.0012785	create	19	breast,endometrial,head and neck cancer	More than 3 adjacent zinc finger factors	30	3.26932	Signature 1 (create)
CUX1	Signature.1	0.000987014	create	10	AML,colorectal,endometrial,MDS,melanoma,other tumour types	HD-CUT factors	5	2.49555	Signature 1 (create)
CUX2	Signature.1	0.00091938	create	10		HD-CUT factors	5	2.57611	Signature 1 (create)
DBP	Signature.1	0.000838706	create	12		C/EBP-related	8	2.92869	Signature 1 (create)
Ddit3::Cebpa	Signature.1	0.00175083	create	12	liposarcoma,AML,MDS	C/EBP-related::C/EBP-related	1	3.20315	Signature 1 (create)
Dlx1	Signature.1	0.00146942	create	10		NK-related factors	33	2.29863	Signature 1 (create)
Dlx2	Signature.1	0.00192663	create	8		NK-related factors	33	2.0129	Signature 1 (create)
Dlx3	Signature.1	0.0018981	create	8		NK-related factors	33	2.02226	Signature 1 (create)
Dlx4	Signature.1	0.00195339	create	8		NK-related factors	33	2.13339	Signature 1 (create)
DLX6	Signature.1	0.00182259	create	8		NK-related factors	33	2.09797	Signature 1 (create)
Dmbx1	Signature.1	0.00121508	create	17		Paired-related HD factors	35	3.19276	Signature 1 (create)
DMRT3	Signature.1	0.00134034	create	11		DMRT	1	3.08795	Signature 1 (create)
Dux	Signature.1	0.00164067	create	8		Paired-related HD factors	35	2.56672	Signature 1 (create)
DUX4	Signature.1	0.00220377	create	11		Paired-related HD factors	35	2.97673	Signature 1 (create)
DUXA	Signature.1	0.00149795	create	13		Paired-related HD factors	35	2.9529	Signature 1 (create)
E2F1	Signature.1	0.000270728	create	12		E2F-related factors	7	2.96146	Signature 1 (create)
E2F2	Signature.1	0.000786872	create	16		E2F-related factors	7	3.17959	Signature 1 (create)
E2F3	Signature.1	0.000496753	create	18		E2F-related factors	7	3.20051	Signature 1 (create)
E2F4	Signature.1	0.000295853	create	11		E2F-related factors	7	2.82425	Signature 1 (create)
E2F6	Signature.1	0.00110242	create	11		E2F-related factors	7	2.87054	Signature 1 (create)
E2F7	Signature.1	0.000934626	create	14		E2F-related factors	7	3.22756	Signature 1 (create)
E2F8	Signature.1	0.000824967	create	12		E2F-related factors	7	3.09626	Signature 1 (create)
EBF1	Signature.1	0.000651684	create	14	lipoma	Early B-Cell Factor-related factors	1	3.13035	Signature 1 (create)
EGR1	Signature.1	0.00138472	create	14		Three-zinc finger Kr√ºppel-related factors	16	3.06094	Signature 1 (create)
EGR2	Signature.1	0.000629795	create	11		Three-zinc finger Kr√ºppel-related factors	16	2.64264	Signature 1 (create)
EGR3	Signature.1	0.00111407	create	15		Three-zinc finger Kr√ºppel-related factors	16	3.07256	Signature 1 (create)
EGR4	Signature.1	0.0014353	create	16		Three-zinc finger Kr√ºppel-related factors	16	3.12465	Signature 1 (create)
EHF	Signature.1	0.00098401	create	12		Ets-related factors	25	3.12611	Signature 1 (create)
ELF1	Signature.1	0.000912723	create	12		Ets-related factors	25	3.16691	Signature 1 (create)
ELF3	Signature.1	0.00111107	create	13		Ets-related factors	25	3.21634	Signature 1 (create)
ELF4	Signature.1	0.000849814	create	12	AML	Ets-related factors	25	3.15997	Signature 1 (create)
ELF5	Signature.1	0.000992722	create	11		Ets-related factors	25	2.98005	Signature 1 (create)
ELK1	Signature.1	0.000600276	create	10		Ets-related factors	25	3.07364	Signature 1 (create)
ELK3	Signature.1	0.000722859	create	10		Ets-related factors	25	3.0389	Signature 1 (create)
ELK4	Signature.1	0.000959804	create	11	prostate	Ets-related factors	25	2.89043	Signature 1 (create)
EMX1	Signature.1	0.00133073	create	10		NK-related factors	33	2.56363	Signature 1 (create)
EMX2	Signature.1	0.00122746	create	10		NK-related factors	33	2.58444	Signature 1 (create)
EN1	Signature.1	0.0017163	create	8		NK-related factors	33	2.09561	Signature 1 (create)
EN2	Signature.1	0.0011202	create	10		NK-related factors	33	2.76416	Signature 1 (create)
EOMES	Signature.1	0.00152087	create	13		TBrain-related factors	3	3.21538	Signature 1 (create)
ERF	Signature.1	0.00087038	create	10		Ets-related factors	25	3.11459	Signature 1 (create)
ERG	Signature.1	0.000876439	create	10	AML,Ewing sarcoma,prostate	Ets-related factors	25	2.9809	Signature 1 (create)
ESR1	Signature.1	0.000989431	create	17	breast	Steroid hormone receptors (NR3)	8	3.29073	Signature 1 (create)
ESR2	Signature.1	0.00161962	create	15		Steroid hormone receptors (NR3)	8	3.246	Signature 1 (create)
Esrra	Signature.1	0.00174008	create	11		Steroid hormone receptors (NR3)	8	3.14355	Signature 1 (create)
ESRRB	Signature.1	0.0016705	create	11		Steroid hormone receptors (NR3)	8	3.16801	Signature 1 (create)
Esrrg	Signature.1	0.00151816	create	10		Steroid hormone receptors (NR3)	8	3.11545	Signature 1 (create)
ESX1	Signature.1	0.00126192	create	10		Paired-related HD factors	35	2.50933	Signature 1 (create)
ETS1	Signature.1	0.00100422	create	10		Ets-related factors	25	2.99165	Signature 1 (create)
ETV1	Signature.1	0.000690387	create	10	Ewing sarcoma,prostate	Ets-related factors	25	3.04127	Signature 1 (create)
ETV2	Signature.1	0.000974418	create	11		Ets-related factors	25	3.01445	Signature 1 (create)
ETV3	Signature.1	0.00104548	create	10		Ets-related factors	25	3.16328	Signature 1 (create)
ETV4	Signature.1	0.00082897	create	10	Ewing sarcoma,prostate carcinoma	Ets-related factors	25	2.98921	Signature 1 (create)
ETV5	Signature.1	0.000626436	create	10	prostate	Ets-related factors	25	3.07823	Signature 1 (create)
ETV6	Signature.1	0.00105232	create	10	congenital fibrosarcoma,MDS,multiple different leukaemia and lymphoma tumour types including ALL,secretory breast	Ets-related factors	25	2.98285	Signature 1 (create)
EVX1	Signature.1	0.00125374	create	10		HOX-related factors	33	2.62957	Signature 1 (create)
EVX2	Signature.1	0.00129169	create	10		HOX-related factors	33	2.61767	Signature 1 (create)
EWSR1-FLI1	Signature.1	0.00310101	create	18		Ets-related factors	25	3.08561	Signature 1 (create)
FEV	Signature.1	0.000848386	create	10	Ewing sarcoma	Ets-related factors	25	2.99734	Signature 1 (create)
FIGLA	Signature.1	0.00227081	create	10		Tal-related factors	15	2.8352	Signature 1 (create)
FLI1	Signature.1	0.000866187	create	10	Ewing sarcoma	Ets-related factors	25	2.97165	Signature 1 (create)
FOS	Signature.1	0.00162008	create	11		Fos-related factors	6	3.03061	Signature 1 (create)
FOS::JUN	Signature.1	0.00168481	create	7	sarcoma	Fos-related factors::Jun-related factors	1	2.59405	Signature 1 (create)
FOSL1	Signature.1	0.00170131	create	11		Fos-related factors	6	3.05907	Signature 1 (create)
FOSL2	Signature.1	0.00219521	create	11		Fos-related factors	6	3.13676	Signature 1 (create)
FOXA1	Signature.1	0.00278694	create	15	breast,prostate	Forkhead box (FOX) factors	24	3.03149	Signature 1 (create)
Foxa2	Signature.1	0.00249945	create	12		Forkhead box (FOX) factors	24	2.96752	Signature 1 (create)
FOXB1	Signature.1	0.003803	create	11		Forkhead box (FOX) factors	24	2.62017	Signature 1 (create)
FOXC1	Signature.1	0.00330805	create	11		Forkhead box (FOX) factors	24	2.70128	Signature 1 (create)
FOXC2	Signature.1	0.00340321	create	12		Forkhead box (FOX) factors	24	2.76589	Signature 1 (create)
FOXD1	Signature.1	0.00253532	create	8		Forkhead box (FOX) factors	24	2.63058	Signature 1 (create)
FOXD2	Signature.1	0.00223735	create	7		Forkhead box (FOX) factors	24	2.18092	Signature 1 (create)
Foxd3	Signature.1	0.00396775	create	12		Forkhead box (FOX) factors	24	2.26334	Signature 1 (create)
FOXF2	Signature.1	0.0020457	create	14		Forkhead box (FOX) factors	24	2.96166	Signature 1 (create)
FOXG1	Signature.1	0.00333882	create	8		Forkhead box (FOX) factors	24	2.60918	Signature 1 (create)
FOXH1	Signature.1	0.00182714	create	11		Forkhead box (FOX) factors	24	3.04298	Signature 1 (create)
FOXI1	Signature.1	0.00207786	create	7		Forkhead box (FOX) factors	24	2.47076	Signature 1 (create)
Foxj2	Signature.1	0.00372082	create	8		Forkhead box (FOX) factors	24	2.44668	Signature 1 (create)
Foxj3	Signature.1	0.00332896	create	17		Forkhead box (FOX) factors	24	2.90276	Signature 1 (create)
Foxk1	Signature.1	0.00392069	create	17		Forkhead box (FOX) factors	24	2.82187	Signature 1 (create)
FOXL1	Signature.1	0.00210391	create	7		Forkhead box (FOX) factors	24	2.28183	Signature 1 (create)
Foxo1	Signature.1	0.00270602	create	11	alveolar rhabdomyosarcoma	Forkhead box (FOX) factors	24	2.90871	Signature 1 (create)
FOXO3	Signature.1	0.00274897	create	8	AL	Forkhead box (FOX) factors	24	2.56816	Signature 1 (create)
FOXO4	Signature.1	0.00255358	create	7	AL,soft tissue sarcoma	Forkhead box (FOX) factors	24	2.33363	Signature 1 (create)
FOXO6	Signature.1	0.00266101	create	7		Forkhead box (FOX) factors	24	2.33004	Signature 1 (create)
FOXP1	Signature.1	0.00435299	create	15	ALL	Forkhead box (FOX) factors	24	2.45842	Signature 1 (create)
FOXP2	Signature.1	0.00301614	create	11		Forkhead box (FOX) factors	24	2.724	Signature 1 (create)
FOXP3	Signature.1	0.00233902	create	7		Forkhead box (FOX) factors	24	2.36758	Signature 1 (create)
Foxq1	Signature.1	0.00319856	create	11		Forkhead box (FOX) factors	24	2.7145	Signature 1 (create)
Gabpa	Signature.1	0.000797563	create	11		Ets-related factors	25	3.0191	Signature 1 (create)
Gata1	Signature.1	0.00174313	create	11	megakaryoblastic leukaemia of Downs syndrome	GATA-type zinc fingers	5	2.97921	Signature 1 (create)
GATA1::TAL1	Signature.1	0.00148424	create	18	megakaryoblastic leukaemia of Downs syndrome,lymphoblastic leukaemia/biphasic	GATA-type zinc fingers::Tal-related factors	1	3.22334	Signature 1 (create)
GATA2	Signature.1	0.00150613	create	14	AML (CML blast transformation)	GATA-type zinc fingers	5	3.09985	Signature 1 (create)
GATA3	Signature.1	0.00263191	create	8	breast	GATA-type zinc fingers	5	2.48184	Signature 1 (create)
Gata4	Signature.1	0.00191288	create	11		GATA-type zinc fingers	5	2.91089	Signature 1 (create)
GATA5	Signature.1	0.00151001	create	8		GATA-type zinc fingers	5	2.4991	Signature 1 (create)
GBX1	Signature.1	0.00106798	create	10		HOX-related factors	33	2.58396	Signature 1 (create)
GBX2	Signature.1	0.00126054	create	10		HOX-related factors	33	2.55084	Signature 1 (create)
GCM1	Signature.1	0.00171432	create	11		GCM factors	2	3.06971	Signature 1 (create)
GCM2	Signature.1	0.00161203	create	10		GCM factors	2	3.00013	Signature 1 (create)
Gfi1	Signature.1	0.00210832	create	10		More than 3 adjacent zinc finger factors	30	2.84899	Signature 1 (create)
Gfi1b	Signature.1	0.00289047	create	11		More than 3 adjacent zinc finger factors	30	3.17851	Signature 1 (create)
GLI2	Signature.1	0.00146885	create	12		More than 3 adjacent zinc finger factors	30	3.07328	Signature 1 (create)
GLIS1	Signature.1	0.000820897	create	16		More than 3 adjacent zinc finger factors	30	3.26692	Signature 1 (create)
GLIS2	Signature.1	0.0011661	create	14		More than 3 adjacent zinc finger factors	30	3.05547	Signature 1 (create)
GLIS3	Signature.1	0.00121395	create	14		More than 3 adjacent zinc finger factors	30	3.17779	Signature 1 (create)
Gmeb1	Signature.1	0.000306608	create	17		GMEB	2	3.30326	Signature 1 (create)
GMEB2	Signature.1	0.000366034	create	8		GMEB	2	2.32098	Signature 1 (create)
GRHL1	Signature.1	0.000732761	create	12		Grainyhead-related factors	1	3.10301	Signature 1 (create)
GSC	Signature.1	0.000934034	create	10		Paired-related HD factors	35	2.89278	Signature 1 (create)
GSC2	Signature.1	0.000964076	create	10		Paired-related HD factors	35	2.90123	Signature 1 (create)
GSX1	Signature.1	0.00167113	create	10		HOX-related factors	33	2.55172	Signature 1 (create)
GSX2	Signature.1	0.0016451	create	10		HOX-related factors	33	2.51812	Signature 1 (create)
Hand1::Tcf3	Signature.1	0.00190362	create	10	pre B-ALL	E2A-related factors::Tal-related factors	2	3.06561	Signature 1 (create)
Hes1	Signature.1	0.0005001	create	10		Hairy-related factors	8	2.65342	Signature 1 (create)
Hes2	Signature.1	0.00130096	create	13		Hairy-related factors	8	3.19019	Signature 1 (create)
HES5	Signature.1	0.0010386	create	12		Hairy-related factors	8	3.00905	Signature 1 (create)
HES7	Signature.1	0.000902095	create	12		Hairy-related factors	8	2.9677	Signature 1 (create)
HESX1	Signature.1	0.00138192	create	10		Paired-related HD factors	35	2.38187	Signature 1 (create)
HEY1	Signature.1	0.00079325	create	10	mesenchymal chondrosarcoma	Hairy-related factors	8	2.71323	Signature 1 (create)
HEY2	Signature.1	0.000902546	create	10		Hairy-related factors	8	2.82394	Signature 1 (create)
Hic1	Signature.1	0.00313665	create	9		Factors with multiple dispersed zinc fingers	6	2.82205	Signature 1 (create)
HIC2	Signature.1	0.00289393	create	9		Factors with multiple dispersed zinc fingers	6	2.72873	Signature 1 (create)
HINFP	Signature.1	0.000425979	create	12		Factors with multiple dispersed zinc fingers	6	3.03644	Signature 1 (create)
HLF	Signature.1	0.00095898	create	12	ALL	C/EBP-related	8	2.96143	Signature 1 (create)
HLTF	Signature.1	0.00283327	create	10		Myb/SANT domain factors	4	2.9443	Signature 1 (create)
HMBOX1	Signature.1	0.00122687	create	10		POU domain factors	17	2.74574	Signature 1 (create)
Hmx1	Signature.1	0.00154728	create	17		NK-related factors	33	3.10407	Signature 1 (create)
Hmx2	Signature.1	0.00197908	create	17		NK-related factors	33	3.00287	Signature 1 (create)
Hmx3	Signature.1	0.00217184	create	17		NK-related factors	33	2.96613	Signature 1 (create)
HNF1A	Signature.1	0.0019883	create	15	hepatic adenoma,hepatocellular,hepatocellular carcinoma	POU domain factors	17	2.69226	Signature 1 (create)
HNF1B	Signature.1	0.00152819	create	13		POU domain factors	17	2.61431	Signature 1 (create)
Hnf4a	Signature.1	0.00131188	create	16		RXR-related receptors (NR2)	11	3.3125	Signature 1 (create)
HNF4G	Signature.1	0.00178747	create	15		RXR-related receptors (NR2)	11	3.27325	Signature 1 (create)
HOXA10	Signature.1	0.00217283	create	11		HOX-related factors	33	2.60881	Signature 1 (create)
Hoxa11	Signature.1	0.00101863	create	12	CML	HOX-related factors	33	2.8028	Signature 1 (create)
HOXA13	Signature.1	0.00241677	create	10	AML	HOX-related factors	33	2.49827	Signature 1 (create)
HOXA2	Signature.1	0.00143558	create	10		HOX-related factors	33	2.63534	Signature 1 (create)
HOXA5	Signature.1	0.00212853	create	8		HOX-related factors	33	2.56948	Signature 1 (create)
Hoxa9	Signature.1	0.00230886	create	11	AML*	HOX-related factors	33	2.7976	Signature 1 (create)
HOXB13	Signature.1	0.00270036	create	10		HOX-related factors	33	2.45234	Signature 1 (create)
HOXB2	Signature.1	0.00151152	create	10		HOX-related factors	33	2.55535	Signature 1 (create)
HOXB3	Signature.1	0.00159482	create	10		HOX-related factors	33	2.57191	Signature 1 (create)
Hoxb5	Signature.1	0.00203893	create	16		HOX-related factors	33	3.00611	Signature 1 (create)
HOXC10	Signature.1	0.00137497	create	10		HOX-related factors	33	2.5764	Signature 1 (create)
HOXC11	Signature.1	0.00114893	create	11	AML	HOX-related factors	33	2.74612	Signature 1 (create)
HOXC12	Signature.1	0.00120202	create	11		HOX-related factors	33	2.7811	Signature 1 (create)
HOXC13	Signature.1	0.001326	create	11	AML	HOX-related factors	33	2.82932	Signature 1 (create)
Hoxc9	Signature.1	0.00199268	create	13		HOX-related factors	33	2.84682	Signature 1 (create)
HOXD11	Signature.1	0.00153436	create	10	AML	HOX-related factors	33	2.52328	Signature 1 (create)
HOXD12	Signature.1	0.000946541	create	11		HOX-related factors	33	2.92115	Signature 1 (create)
HOXD13	Signature.1	0.00248781	create	10	AML*	HOX-related factors	33	2.39607	Signature 1 (create)
Hoxd3	Signature.1	0.00213816	create	16		HOX-related factors	33	3.00445	Signature 1 (create)
Hoxd8	Signature.1	0.00359912	create	17		HOX-related factors	33	2.68066	Signature 1 (create)
Hoxd9	Signature.1	0.00248335	create	10		HOX-related factors	33	2.39768	Signature 1 (create)
HSF1	Signature.1	0.000957402	create	13		HSF factors	3	3.14333	Signature 1 (create)
HSF2	Signature.1	0.000962082	create	13		HSF factors	3	3.13732	Signature 1 (create)
HSF4	Signature.1	0.00076496	create	13		HSF factors	3	3.18025	Signature 1 (create)
Id2	Signature.1	0.000571869	create	8		HLH domain only	2	2.40924	Signature 1 (create)
ID4	Signature.1	0.00299473	create	10		HLH domain only	2	2.80953	Signature 1 (create)
INSM1	Signature.1	0.00145332	create	12		Factors with multiple dispersed zinc fingers	6	3.07043	Signature 1 (create)
IRF2	Signature.1	0.00181527	create	18		Interferon-regulatory factors	4	3.09565	Signature 1 (create)
IRF7	Signature.1	0.00215951	create	14		Interferon-regulatory factors	4	2.72142	Signature 1 (create)
IRF8	Signature.1	0.00124539	create	14		Interferon-regulatory factors	4	3.06226	Signature 1 (create)
IRF9	Signature.1	0.00180495	create	15		Interferon-regulatory factors	4	2.95153	Signature 1 (create)
ISL2	Signature.1	0.00211025	create	8		HD-LIM factors	9	2.57208	Signature 1 (create)
ISX	Signature.1	0.00186212	create	8		Paired-related HD factors	35	2.02425	Signature 1 (create)
JDP2	Signature.1	0.00183594	create	9		Fos-related factors	6	2.9065	Signature 1 (create)
JDP2_var2	Signature.1	0.00112682	create	12		Fos-related factors	6	3.02455	Signature 1 (create)
JUN	Signature.1	0.00260151	create	13	sarcoma	Jun-related factors	9	3.21865	Signature 1 (create)
JUN_var2	Signature.1	0.00237207	create	14		Jun-related factors	9	3.15188	Signature 1 (create)
JUNB	Signature.1	0.00222058	create	11		Jun-related factors	9	3.04788	Signature 1 (create)
JUND	Signature.1	0.00153687	create	11		Jun-related factors	9	3.01222	Signature 1 (create)
JUND_var2	Signature.1	0.00222971	create	15		Jun-related factors	9	3.22182	Signature 1 (create)
Klf1	Signature.1	0.00120569	create	11		Three-zinc finger Kr√ºppel-related factors	16	2.87549	Signature 1 (create)
Klf12	Signature.1	0.00126273	create	15		Three-zinc finger Kr√ºppel-related factors	16	3.21609	Signature 1 (create)
KLF13	Signature.1	0.00130911	create	18		Three-zinc finger Kr√ºppel-related factors	16	3.32882	Signature 1 (create)
KLF14	Signature.1	0.00118794	create	14		Three-zinc finger Kr√ºppel-related factors	16	3.06067	Signature 1 (create)
KLF16	Signature.1	0.00172081	create	11		Three-zinc finger Kr√ºppel-related factors	16	2.73067	Signature 1 (create)
Klf4	Signature.1	0.000904848	create	10	meningioma	Three-zinc finger Kr√ºppel-related factors	16	2.69973	Signature 1 (create)
KLF5	Signature.1	0.000808664	create	10		Three-zinc finger Kr√ºppel-related factors	16	2.72078	Signature 1 (create)
LBX1	Signature.1	0.00146078	create	8		NK-related factors	33	2.26106	Signature 1 (create)
LBX2	Signature.1	0.00133205	create	10		NK-related factors	33	2.62289	Signature 1 (create)
LEF1	Signature.1	0.00270981	create	15	AML,B-ALL,eyelid sebaceous carcinoma,lymphomas,T-ALL	TCF-7-related factors	3	3.07608	Signature 1 (create)
LHX2	Signature.1	0.00118223	create	10		HD-LIM factors	9	2.57405	Signature 1 (create)
Lhx3	Signature.1	0.00333053	create	13		HD-LIM factors	9	2.42522	Signature 1 (create)
Lhx4	Signature.1	0.00172705	create	8		HD-LIM factors	9	1.99091	Signature 1 (create)
LHX6	Signature.1	0.000915123	create	10		HD-LIM factors	9	2.57599	Signature 1 (create)
Lhx8	Signature.1	0.000930992	create	8		HD-LIM factors	9	1.99919	Signature 1 (create)
LHX9	Signature.1	0.00209514	create	8		HD-LIM factors	9	2.09688	Signature 1 (create)
LIN54	Signature.1	0.00201818	create	9		-	3	2.1615	Signature 1 (create)
LMX1A	Signature.1	0.00154392	create	8		HD-LIM factors	9	1.92132	Signature 1 (create)
LMX1B	Signature.1	0.00205359	create	8		HD-LIM factors	9	1.85326	Signature 1 (create)
MAF::NFE2	Signature.1	0.00206511	create	15	MM	Jun-related factors::Maf-related factors	3	3.25348	Signature 1 (create)
Mafb	Signature.1	0.00171171	create	12	MM	Maf-related factors	4	3.13931	Signature 1 (create)
MAFF	Signature.1	0.00268327	create	18		Maf-related factors	4	3.21638	Signature 1 (create)
MAFG::NFE2L1	Signature.1	0.00326379	create	6		Jun-related factors::Maf-related factors	3	1.57855	Signature 1 (create)
MAFK	Signature.1	0.00259937	create	15		Maf-related factors	4	3.20362	Signature 1 (create)
MAX	Signature.1	0.00130097	create	10	colon carcinoma,endometrioid carcinoma,pheochromocytoma	bHLH-ZIP factors	18	2.59503	Signature 1 (create)
MAX::MYC	Signature.1	0.00145421	create	11	colon carcinoma,endometrioid carcinoma,pheochromocytoma,amplified in other cancers,B-CLL,Burkitt lymphoma	bHLH-ZIP factors::bHLH-ZIP factors	1	3.05596	Signature 1 (create)
Mecom	Signature.1	0.00245215	create	14	AML,CML,MDS	Factors with multiple dispersed zinc fingers	6	3.03046	Signature 1 (create)
MEF2A	Signature.1	0.00239998	create	12		Regulators of differentiation	4	2.37531	Signature 1 (create)
MEF2B	Signature.1	0.00200209	create	12		Regulators of differentiation	4	2.46446	Signature 1 (create)
MEF2C	Signature.1	0.00325937	create	15		Regulators of differentiation	4	2.81816	Signature 1 (create)
MEF2D	Signature.1	0.00232703	create	12		Regulators of differentiation	4	2.42804	Signature 1 (create)
MEIS1	Signature.1	0.00370854	create	7		TALE-type homeo domain factors	8	1.88451	Signature 1 (create)
MEIS2	Signature.1	0.00276218	create	8		TALE-type homeo domain factors	8	2.49519	Signature 1 (create)
MEIS3	Signature.1	0.00316341	create	8		TALE-type homeo domain factors	8	2.62488	Signature 1 (create)
MEOX1	Signature.1	0.00145124	create	10		HOX-related factors	33	2.69286	Signature 1 (create)
MEOX2	Signature.1	0.00167551	create	10		HOX-related factors	33	2.64209	Signature 1 (create)
MGA	Signature.1	0.00203319	create	8		TBX6-related factors	1	2.70471	Signature 1 (create)
Mitf	Signature.1	0.00110513	create	10	melanoma	bHLH-ZIP factors	18	2.9887	Signature 1 (create)
mix-a	Signature.1	0.00155711	create	11		Paired-related HD factors	35	2.51352	Signature 1 (create)
MIXL1	Signature.1	0.00120674	create	10		Paired-related HD factors	35	2.46164	Signature 1 (create)
MLX	Signature.1	0.000835284	create	10		bHLH-ZIP factors	18	2.95487	Signature 1 (create)
Mlxip	Signature.1	0.000898158	create	8		bHLH-ZIP factors	18	2.35776	Signature 1 (create)
MLXIPL	Signature.1	0.00193575	create	10		bHLH-ZIP factors	18	2.93007	Signature 1 (create)
MNT	Signature.1	0.00114786	create	10		bHLH-ZIP factors	18	2.74831	Signature 1 (create)
MNX1	Signature.1	0.00178703	create	10	AML	HOX-related factors	33	2.48915	Signature 1 (create)
MSC	Signature.1	0.00211305	create	10		Tal-related factors	15	2.98043	Signature 1 (create)
MSX1	Signature.1	0.00179908	create	8		NK-related factors	33	2.16518	Signature 1 (create)
MSX2	Signature.1	0.00184124	create	8		NK-related factors	33	2.11921	Signature 1 (create)
Msx3	Signature.1	0.00183444	create	8		NK-related factors	33	1.95638	Signature 1 (create)
MTF1	Signature.1	0.00126781	create	14		More than 3 adjacent zinc finger factors	30	3.21816	Signature 1 (create)
Myb	Signature.1	0.0021287	create	10	adenoid cystic carcinoma	Myb/SANT domain factors	4	3.01784	Signature 1 (create)
MYBL1	Signature.1	0.000374536	create	12		Myb/SANT domain factors	4	3.03599	Signature 1 (create)
MYBL2	Signature.1	0.00037634	create	15		Myb/SANT domain factors	4	3.20727	Signature 1 (create)
Myc	Signature.1	0.00260325	create	10	amplified in other cancers,B-CLL,Burkitt lymphoma	bHLH-ZIP factors	18	2.91797	Signature 1 (create)
Mycn	Signature.1	0.00218093	create	8	neuroblastoma	bHLH-ZIP factors	18	2.67626	Signature 1 (create)
MYF6	Signature.1	0.00161819	create	10		MyoD / ASC-related factors	4	2.96115	Signature 1 (create)
Myod1	Signature.1	0.0026185	create	13	embryonal rhabdomyosarcoma	MyoD / ASC-related factors	4	3.06921	Signature 1 (create)
Myog	Signature.1	0.00236521	create	11		MyoD / ASC-related factors	4	2.94713	Signature 1 (create)
MZF1	Signature.1	0.000499324	create	6		More than 3 adjacent zinc finger factors	30	1.16817	Signature 1 (create)
MZF1_var2	Signature.1	0.00139994	create	10		More than 3 adjacent zinc finger factors	30	2.92643	Signature 1 (create)
NEUROD2	Signature.1	0.00173683	create	10		Tal-related factors	15	2.86142	Signature 1 (create)
Neurog1	Signature.1	0.00188265	create	10		Tal-related factors	15	2.92944	Signature 1 (create)
NEUROG2	Signature.1	0.00181082	create	10		Tal-related factors	15	2.95376	Signature 1 (create)
NFAT5	Signature.1	0.00248547	create	10		NFAT-related factors	4	2.7155	Signature 1 (create)
NFATC1	Signature.1	0.00113099	create	10		NFAT-related factors	4	2.76317	Signature 1 (create)
NFATC2	Signature.1	0.00155639	create	7	Ewing sarcoma	NFAT-related factors	4	2.29681	Signature 1 (create)
NFATC3	Signature.1	0.00139119	create	10		NFAT-related factors	4	2.78423	Signature 1 (create)
NFE2	Signature.1	0.00144527	create	11		Jun-related factors	9	3.01541	Signature 1 (create)
Nfe2l2	Signature.1	0.00185802	create	15	HNSCC,NSCLC	Jun-related factors	9	3.27916	Signature 1 (create)
NFIA	Signature.1	0.00191417	create	10		Nuclear factor 1	3	3.0133	Signature 1 (create)
NFIC	Signature.1	0.00210799	create	6		Nuclear factor 1	3	1.73741	Signature 1 (create)
NFIC::TLX1	Signature.1	0.00142571	create	14	T-ALL	NK-related factors::Nuclear factor 1	1	3.16648	Signature 1 (create)
NFIL3	Signature.1	0.00148462	create	11		C/EBP-related	8	2.79194	Signature 1 (create)
NFIX	Signature.1	0.00218754	create	9		Nuclear factor 1	3	2.76533	Signature 1 (create)
NFKB1	Signature.1	0.000733817	create	13		NF-kappaB-related factors	4	3.01783	Signature 1 (create)
NFKB2	Signature.1	0.000641112	create	13	B-NHL	NF-kappaB-related factors	4	3.0024	Signature 1 (create)
NFYA	Signature.1	0.00104012	create	18		Heteromeric CCAAT-binding factors	2	3.30311	Signature 1 (create)
NFYB	Signature.1	0.00111428	create	15		Heteromeric CCAAT-binding factors	2	3.2308	Signature 1 (create)
NHLH1	Signature.1	0.00232836	create	10		Tal-related factors	15	2.79032	Signature 1 (create)
NKX2-3	Signature.1	0.00175042	create	10		NK-related factors	33	3.0053	Signature 1 (create)
Nkx2-5	Signature.1	0.00285264	create	7		NK-related factors	33	2.09656	Signature 1 (create)
Nkx2-5_var2	Signature.1	0.00160043	create	11		NK-related factors	33	3.04938	Signature 1 (create)
NKX2-8	Signature.1	0.00200777	create	9		NK-related factors	33	2.89459	Signature 1 (create)
Nkx3-1	Signature.1	0.00198244	create	9		NK-related factors	33	2.90092	Signature 1 (create)
NKX3-2	Signature.1	0.00175967	create	9		NK-related factors	33	2.91506	Signature 1 (create)
NKX6-1	Signature.1	0.00202754	create	8		NK-related factors	33	2.17494	Signature 1 (create)
NKX6-2	Signature.1	0.00222198	create	8		NK-related factors	33	2.13188	Signature 1 (create)
Nobox	Signature.1	0.00158046	create	8		Paired-related HD factors	35	2.54174	Signature 1 (create)
NOTO	Signature.1	0.00162308	create	10		NK-related factors	33	2.52235	Signature 1 (create)
Npas2	Signature.1	0.00199488	create	10		PAS domain factors	5	2.85783	Signature 1 (create)
NR1H2::RXRA	Signature.1	0.00156675	create	17		NR1::NR2 Dimers	5	3.28275	Signature 1 (create)
Nr1h3::Rxra	Signature.1	0.00142972	create	19		NR1::NR2 Dimers	5	3.33915	Signature 1 (create)
NR2C2	Signature.1	0.00162092	create	15		RXR-related receptors (NR2)	11	3.18266	Signature 1 (create)
Nr2e1	Signature.1	0.00253261	create	9		RXR-related receptors (NR2)	11	2.95171	Signature 1 (create)
Nr2e3	Signature.1	0.000765476	create	7		RXR-related receptors (NR2)	11	1.91425	Signature 1 (create)
NR2F1	Signature.1	0.00056876	create	13		RXR-related receptors (NR2)	11	3.1105	Signature 1 (create)
Nr2f6	Signature.1	0.00138745	create	14		RXR-related receptors (NR2)	11	3.27629	Signature 1 (create)
Nr2f6_var2	Signature.1	0.00148525	create	15		RXR-related receptors (NR2)	11	3.293	Signature 1 (create)
NR3C1	Signature.1	0.000751212	create	17		Steroid hormone receptors (NR3)	8	3.30554	Signature 1 (create)
NR3C2	Signature.1	0.000719001	create	17		Steroid hormone receptors (NR3)	8	3.30228	Signature 1 (create)
NR4A2	Signature.1	0.00265337	create	8		NGFI-B-related receptors (NR4)	1	2.93844	Signature 1 (create)
Nr5a2	Signature.1	0.00177589	create	15		FTZ-F1-related receptors (NR5)	1	3.24886	Signature 1 (create)
NRF1	Signature.1	0.000893232	create	11		Jun-related factors	9	2.84752	Signature 1 (create)
NRL	Signature.1	0.00168782	create	11		Maf-related factors	4	3.05638	Signature 1 (create)
OLIG1	Signature.1	0.00161165	create	10		Tal-related factors	15	2.95623	Signature 1 (create)
OLIG2	Signature.1	0.00180659	create	10	T-ALL	Tal-related factors	15	2.84512	Signature 1 (create)
OLIG3	Signature.1	0.00168288	create	10		Tal-related factors	15	2.89698	Signature 1 (create)
ONECUT1	Signature.1	0.00141743	create	14		HD-CUT factors	5	2.80704	Signature 1 (create)
ONECUT2	Signature.1	0.00179573	create	14		HD-CUT factors	5	2.74798	Signature 1 (create)
ONECUT3	Signature.1	0.00242521	create	14		HD-CUT factors	5	2.71171	Signature 1 (create)
OTX1	Signature.1	0.000861289	create	8		Paired-related HD factors	35	2.51395	Signature 1 (create)
OTX2	Signature.1	0.00119387	create	8		Paired-related HD factors	35	2.54676	Signature 1 (create)
PAX1	Signature.1	0.000859292	create	17		Paired domain only	4	3.35027	Signature 1 (create)
Pax2	Signature.1	0.00178408	create	8		Paired domain only	4	2.59851	Signature 1 (create)
PAX3	Signature.1	0.00110818	create	10	alveolar rhabdomyosarcoma	Paired plus homeo domain	4	2.48285	Signature 1 (create)
PAX4	Signature.1	0.00111679	create	8		Paired plus homeo domain	4	1.91005	Signature 1 (create)
PAX5	Signature.1	0.00119226	create	19	ALL,B-ALL,NHL	Paired domain only	4	3.34771	Signature 1 (create)
Pax6	Signature.1	0.00135745	create	14		Paired plus homeo domain	4	3.25632	Signature 1 (create)
PAX7	Signature.1	0.00137768	create	10	alveolar rhabdomyosarcoma	Paired plus homeo domain	4	2.43232	Signature 1 (create)
PAX9	Signature.1	0.000881875	create	17		Paired domain only	4	3.33849	Signature 1 (create)
PBX1	Signature.1	0.00229312	create	12	myoepithelioma,pre B-ALL	TALE-type homeo domain factors	8	2.99593	Signature 1 (create)
PDX1	Signature.1	0.00213826	create	8		HOX-related factors	33	2.17211	Signature 1 (create)
PHOX2A	Signature.1	0.00178933	create	11		Paired-related HD factors	35	2.5705	Signature 1 (create)
Phox2b	Signature.1	0.00167241	create	11	neuroblastoma	Paired-related HD factors	35	2.60744	Signature 1 (create)
Pitx1	Signature.1	0.0013536	create	8		Paired-related HD factors	35	2.65492	Signature 1 (create)
PITX3	Signature.1	0.00115089	create	9		Paired-related HD factors	35	2.81891	Signature 1 (create)
PKNOX1	Signature.1	0.00162898	create	12		TALE-type homeo domain factors	8	3.17178	Signature 1 (create)
PKNOX2	Signature.1	0.0018511	create	12		TALE-type homeo domain factors	8	3.17937	Signature 1 (create)
PLAG1	Signature.1	0.00192536	create	14	lipoblastoma,salivary adenoma	More than 3 adjacent zinc finger factors	30	2.9805	Signature 1 (create)
POU1F1	Signature.1	0.00350192	create	14		POU domain factors	17	2.80799	Signature 1 (create)
POU2F1	Signature.1	0.00342727	create	12		POU domain factors	17	2.75007	Signature 1 (create)
POU2F2	Signature.1	0.00373797	create	13		POU domain factors	17	2.73665	Signature 1 (create)
Pou2f3	Signature.1	0.00321283	create	16		POU domain factors	17	2.93203	Signature 1 (create)
POU3F1	Signature.1	0.00390291	create	12		POU domain factors	17	2.68524	Signature 1 (create)
POU3F2	Signature.1	0.00352559	create	12		POU domain factors	17	2.75305	Signature 1 (create)
POU3F3	Signature.1	0.00398803	create	13		POU domain factors	17	2.71264	Signature 1 (create)
POU3F4	Signature.1	0.00396699	create	9		POU domain factors	17	2.75364	Signature 1 (create)
POU4F1	Signature.1	0.00413106	create	14		POU domain factors	17	2.59816	Signature 1 (create)
POU4F2	Signature.1	0.00348661	create	16		POU domain factors	17	2.80337	Signature 1 (create)
POU4F3	Signature.1	0.00414288	create	16		POU domain factors	17	2.70629	Signature 1 (create)
Pou5f1::Sox2	Signature.1	0.00425611	create	15	sarcoma,NSCLC,oesophageal squamous carcinoma	POU domain factors::SOX-related factors	1	3.00212	Signature 1 (create)
POU5F1B	Signature.1	0.00397022	create	9		POU domain factors	17	2.65918	Signature 1 (create)
POU6F1	Signature.1	0.001067	create	10		POU domain factors	17	2.324	Signature 1 (create)
POU6F2	Signature.1	0.00220115	create	10		POU domain factors	17	2.78181	Signature 1 (create)
Pparg::Rxra	Signature.1	0.00195259	create	15	follicular thyroid	NR1::NR2 Dimers	5	3.22157	Signature 1 (create)
PRDM1	Signature.1	0.00328259	create	15	DLBCL	More than 3 adjacent zinc finger factors	30	2.89541	Signature 1 (create)
PROP1	Signature.1	0.00231951	create	11		Paired-related HD factors	35	2.42955	Signature 1 (create)
PROX1	Signature.1	0.000703586	create	12		HD-PROS factors	1	3.14315	Signature 1 (create)
PRRX1	Signature.1	0.00174797	create	8	AML	Paired-related HD factors	35	1.89506	Signature 1 (create)
Prrx2	Signature.1	0.00160875	create	8		Paired-related HD factors	35	1.95842	Signature 1 (create)
RARA	Signature.1	0.0020832	create	18	APL	Thyroid hormone receptor-related factors (NR1)	9	3.31277	Signature 1 (create)
RARA_var2	Signature.1	0.001251	create	17		Thyroid hormone receptor-related factors (NR1)	9	3.32148	Signature 1 (create)
RARA::RXRA	Signature.1	0.001306	create	17	APL	NR1::NR2 Dimers	5	3.31937	Signature 1 (create)
Rarb	Signature.1	0.00174654	create	16		Thyroid hormone receptor-related factors (NR1)	9	3.29369	Signature 1 (create)
Rarb_var2	Signature.1	0.00124304	create	17		Thyroid hormone receptor-related factors (NR1)	9	3.32513	Signature 1 (create)
Rarg	Signature.1	0.00166286	create	16		Thyroid hormone receptor-related factors (NR1)	9	3.31423	Signature 1 (create)
Rarg_var2	Signature.1	0.00120536	create	17		Thyroid hormone receptor-related factors (NR1)	9	3.31561	Signature 1 (create)
RAX	Signature.1	0.00153603	create	10		Paired-related HD factors	35	2.35362	Signature 1 (create)
RAX2	Signature.1	0.00145717	create	8		Paired-related HD factors	35	1.97297	Signature 1 (create)
REL	Signature.1	0.000737128	create	10	Hodgkin lymphoma	NF-kappaB-related factors	4	2.98964	Signature 1 (create)
RELA	Signature.1	0.000806543	create	10		NF-kappaB-related factors	4	2.95662	Signature 1 (create)
Rfx1	Signature.1	0.000941955	create	14		RFX-related factors	5	3.29576	Signature 1 (create)
RFX2	Signature.1	0.000744445	create	16		RFX-related factors	5	3.28453	Signature 1 (create)
RFX3	Signature.1	0.000778098	create	16		RFX-related factors	5	3.30352	Signature 1 (create)
RFX4	Signature.1	0.000882281	create	16		RFX-related factors	5	3.28999	Signature 1 (create)
RFX5	Signature.1	0.000784049	create	16		RFX-related factors	5	3.30377	Signature 1 (create)
Rhox11	Signature.1	0.00150086	create	17		Paired-related HD factors	35	3.20847	Signature 1 (create)
RHOXF1	Signature.1	0.00129329	create	8		Paired-related HD factors	35	2.74928	Signature 1 (create)
RORA	Signature.1	0.00116816	create	10		Thyroid hormone receptor-related factors (NR1)	9	3.14783	Signature 1 (create)
RORA_var2	Signature.1	0.00163259	create	14		Thyroid hormone receptor-related factors (NR1)	9	3.25284	Signature 1 (create)
RUNX1	Signature.1	0.00221022	create	11	AML,pre B-ALL,T-ALL	Runt-related factors	3	3.08452	Signature 1 (create)
RUNX2	Signature.1	0.00125467	create	9		Runt-related factors	3	2.80739	Signature 1 (create)
RUNX3	Signature.1	0.0012104	create	10		Runt-related factors	3	2.96244	Signature 1 (create)
Rxra	Signature.1	0.0013452	create	14		RXR-related receptors (NR2)	11	3.26535	Signature 1 (create)
RXRA::VDR	Signature.1	0.000967211	create	15		NR1::NR2 Dimers	5	3.30875	Signature 1 (create)
RXRB	Signature.1	0.00155423	create	14		RXR-related receptors (NR2)	11	3.24936	Signature 1 (create)
RXRG	Signature.1	0.00167709	create	14		RXR-related receptors (NR2)	11	3.25512	Signature 1 (create)
SCRT1	Signature.1	0.00194358	create	15		More than 3 adjacent zinc finger factors	30	3.27039	Signature 1 (create)
SCRT2	Signature.1	0.00151945	create	13		More than 3 adjacent zinc finger factors	30	3.23567	Signature 1 (create)
SHOX	Signature.1	0.00201736	create	8		Paired-related HD factors	35	1.91694	Signature 1 (create)
Shox2	Signature.1	0.00169971	create	8		Paired-related HD factors	35	1.94552	Signature 1 (create)
Six3	Signature.1	0.00185797	create	17		HD-SINE factors	1	3.24149	Signature 1 (create)
SMAD2::SMAD3::SMAD4	Signature.1	0.00192875	create	13	colorectal carcinoma,hepatocellular carcinoma,colorectal carcinoma,oral squamous cell carcinoma,colorectal,gastrointestinal polyp,pancreatic,small intestine	SMAD factors::SMAD factors::SMAD factors	1	3.10916	Signature 1 (create)
SMAD3	Signature.1	0.000678278	create	10	colorectal carcinoma,oral squamous cell carcinoma	SMAD factors	1	2.90687	Signature 1 (create)
SNAI2	Signature.1	0.00322742	create	9		More than 3 adjacent zinc finger factors	30	2.89448	Signature 1 (create)
Sox1	Signature.1	0.00166639	create	15		SOX-related factors	13	3.18891	Signature 1 (create)
SOX10	Signature.1	0.00329471	create	6		SOX-related factors	13	1.90082	Signature 1 (create)
Sox11	Signature.1	0.00236409	create	15		SOX-related factors	13	3.12161	Signature 1 (create)
Sox17	Signature.1	0.00288497	create	9		SOX-related factors	13	2.83676	Signature 1 (create)
Sox2	Signature.1	0.00260277	create	8	NSCLC,oesophageal squamous carcinoma	SOX-related factors	13	2.77516	Signature 1 (create)
SOX21	Signature.1	0.00208664	create	15		SOX-related factors	13	3.15424	Signature 1 (create)
Sox3	Signature.1	0.00281829	create	10		SOX-related factors	13	2.6968	Signature 1 (create)
SOX4	Signature.1	0.00241374	create	16		SOX-related factors	13	3.17267	Signature 1 (create)
Sox5	Signature.1	0.00260964	create	7		SOX-related factors	13	2.42265	Signature 1 (create)
Sox6	Signature.1	0.00298856	create	10		SOX-related factors	13	2.84662	Signature 1 (create)
SOX8	Signature.1	0.00233321	create	16		SOX-related factors	13	3.16387	Signature 1 (create)
SOX9	Signature.1	0.00240561	create	9		SOX-related factors	13	2.83052	Signature 1 (create)
SP1	Signature.1	0.00110091	create	11		Three-zinc finger Kr√ºppel-related factors	16	2.80274	Signature 1 (create)
SP2	Signature.1	0.00144989	create	15		Three-zinc finger Kr√ºppel-related factors	16	2.97409	Signature 1 (create)
SP3	Signature.1	0.001818	create	11		Three-zinc finger Kr√ºppel-related factors	16	2.71207	Signature 1 (create)
SP4	Signature.1	0.00149537	create	17		Three-zinc finger Kr√ºppel-related factors	16	3.18365	Signature 1 (create)
SP8	Signature.1	0.00184617	create	12		Three-zinc finger Kr√ºppel-related factors	16	2.87555	Signature 1 (create)
SPDEF	Signature.1	0.000825527	create	11		Ets-related factors	25	3.16861	Signature 1 (create)
SPI1	Signature.1	0.00175253	create	14		Ets-related factors	25	3.09598	Signature 1 (create)
SPIB	Signature.1	0.000932427	create	7		Ets-related factors	25	2.42389	Signature 1 (create)
SPIC	Signature.1	0.00166824	create	14		Ets-related factors	25	3.09884	Signature 1 (create)
Spz1	Signature.1	0.00131723	create	11		-	3	3.22148	Signature 1 (create)
SREBF1	Signature.1	0.00225383	create	10		bHLH-ZIP factors	18	2.98779	Signature 1 (create)
Srebf1_var2	Signature.1	0.000990227	create	10		bHLH-ZIP factors	18	2.89126	Signature 1 (create)
SREBF2	Signature.1	0.00225301	create	10		bHLH-ZIP factors	18	3.01908	Signature 1 (create)
SREBF2_var2	Signature.1	0.000873873	create	10		bHLH-ZIP factors	18	2.89868	Signature 1 (create)
SRF	Signature.1	0.00102791	create	16		Responders to external signals (SRF/RLM1)	1	3.21985	Signature 1 (create)
SRY	Signature.1	0.00323373	create	9		SOX-related factors	13	2.53563	Signature 1 (create)
STAT1	Signature.1	0.00193013	create	11		STAT factors	4	3.0663	Signature 1 (create)
STAT1::STAT2	Signature.1	0.00248428	create	15		STAT factors::STAT factors	2	2.67393	Signature 1 (create)
STAT3	Signature.1	0.00245638	create	11	paediatric large granular lymphocytic leukaemia,T-cell large granular lymphocytic leukaemia	STAT factors	4	2.95247	Signature 1 (create)
Stat4	Signature.1	0.00170326	create	14		STAT factors	4	3.06175	Signature 1 (create)
Stat5a::Stat5b	Signature.1	0.00187294	create	11	APL,large granular lymphocytic leukaemia,skin basal cell	STAT factors::STAT factors	2	3.0685	Signature 1 (create)
Stat6	Signature.1	0.00207381	create	15	meningeal haemangiopericytoma,solitary fibrous tumour	STAT factors	4	2.9256	Signature 1 (create)
T	Signature.1	0.000969163	create	16		Brachyury-related factors	1	3.27037	Signature 1 (create)
TAL1::TCF3	Signature.1	0.00246657	create	12	lymphoblastic leukaemia/biphasic,pre B-ALL	E2A-related factors::Tal-related factors	2	3.14935	Signature 1 (create)
TBP	Signature.1	0.00167236	create	15		TBP-related factors	1	2.84338	Signature 1 (create)
TBR1	Signature.1	0.00187103	create	10		TBrain-related factors	3	3.07274	Signature 1 (create)
TBX1	Signature.1	0.00174523	create	8		TBX1-related factors	3	2.72573	Signature 1 (create)
TBX15	Signature.1	0.00249372	create	8		TBX1-related factors	3	2.69314	Signature 1 (create)
TBX2	Signature.1	0.00171876	create	11		TBX2-related factors	3	3.12792	Signature 1 (create)
TBX20	Signature.1	0.00252162	create	11		TBX1-related factors	3	3.09255	Signature 1 (create)
TBX21	Signature.1	0.001995	create	10		TBrain-related factors	3	3.09611	Signature 1 (create)
TBX4	Signature.1	0.00234942	create	8		TBX2-related factors	3	2.7532	Signature 1 (create)
TBX5	Signature.1	0.00279928	create	8		TBX2-related factors	3	2.62232	Signature 1 (create)
Tcf12	Signature.1	0.0027538	create	11	extraskeletal myxoid chondrosarcoma	E2A-related factors	3	3.00719	Signature 1 (create)
Tcf21	Signature.1	0.00117726	create	14		Tal-related factors	15	3.17806	Signature 1 (create)
TCF3	Signature.1	0.00249107	create	10	pre B-ALL	E2A-related factors	3	2.78012	Signature 1 (create)
TCF4	Signature.1	0.00296638	create	10		E2A-related factors	3	2.80573	Signature 1 (create)
Tcf7	Signature.1	0.00265557	create	12		TCF-7-related factors	3	3.00435	Signature 1 (create)
TCF7L2	Signature.1	0.00287677	create	14	colorectal	TCF-7-related factors	3	2.99315	Signature 1 (create)
Tcfl5	Signature.1	0.000100153	create	10		PAS domain factors	5	2.68258	Signature 1 (create)
TEAD1	Signature.1	0.00214499	create	10		TEF-1-related factors	4	3.04895	Signature 1 (create)
TEAD3	Signature.1	0.00336849	create	8		TEF-1-related factors	4	2.66733	Signature 1 (create)
TEAD4	Signature.1	0.0021133	create	10		TEF-1-related factors	4	2.99941	Signature 1 (create)
TEF	Signature.1	0.000851839	create	12		TEF-1-related factors	4	2.75515	Signature 1 (create)
TFAP2A	Signature.1	0.000396257	create	11		AP-2	9	2.62981	Signature 1 (create)
TFAP2A_var2	Signature.1	0.000224749	create	12		AP-2	9	2.73882	Signature 1 (create)
TFAP2A_var3	Signature.1	0.000161006	create	13		AP-2	9	2.85986	Signature 1 (create)
TFAP2B	Signature.1	0.000217578	create	12		AP-2	9	2.77595	Signature 1 (create)
TFAP2B_var2	Signature.1	0.000375104	create	11		AP-2	9	2.6622	Signature 1 (create)
TFAP2B_var3	Signature.1	0.000198385	create	13		AP-2	9	2.86611	Signature 1 (create)
TFAP2C	Signature.1	0.000220221	create	12		AP-2	9	2.7842	Signature 1 (create)
TFAP2C_var2	Signature.1	0.000388122	create	11		AP-2	9	2.66373	Signature 1 (create)
TFAP2C_var3	Signature.1	0.000165148	create	13		AP-2	9	2.8398	Signature 1 (create)
TFAP4	Signature.1	0.00196752	create	10		bHLH-ZIP factors	18	2.86381	Signature 1 (create)
TFCP2	Signature.1	0.000583545	create	10		CP2-related factors	1	2.99058	Signature 1 (create)
TFE3	Signature.1	0.00110535	create	10	alveolar soft part sarcoma,papillary renal,renal	bHLH-ZIP factors	18	2.84624	Signature 1 (create)
TFEB	Signature.1	0.00132304	create	10	renal cell carcinoma (childhood epithelioid)	bHLH-ZIP factors	18	2.84776	Signature 1 (create)
TFEC	Signature.1	0.00128718	create	10		bHLH-ZIP factors	18	2.93318	Signature 1 (create)
TGIF1	Signature.1	0.001327	create	12		TALE-type homeo domain factors	8	3.18839	Signature 1 (create)
TGIF2	Signature.1	0.00129243	create	12		TALE-type homeo domain factors	8	3.19142	Signature 1 (create)
THAP1	Signature.1	0.00151723	create	9		THAP-related factors	1	2.97198	Signature 1 (create)
TP53	Signature.1	0.00141795	create	18	adrenocortical,adrenocortical carcinoma,breast,colorectal,glioma,lung,multiple other tumour types,sarcoma,Spitzoid tumour	p53-related factors	3	3.25342	Signature 1 (create)
TP63	Signature.1	0.001197	create	18	DLBCL,HNSCC,NSCLC	p53-related factors	3	3.26787	Signature 1 (create)
TP73	Signature.1	0.00145717	create	18		p53-related factors	3	3.26661	Signature 1 (create)
Twist2	Signature.1	0.00175843	create	10		Tal-related factors	15	2.52277	Signature 1 (create)
UNCX	Signature.1	0.00140581	create	8		Paired-related HD factors	35	1.8866	Signature 1 (create)
USF1	Signature.1	0.00236625	create	11		bHLH-ZIP factors	18	3.0829	Signature 1 (create)
USF2	Signature.1	0.00236958	create	11		bHLH-ZIP factors	18	3.03855	Signature 1 (create)
VAX1	Signature.1	0.00172061	create	8		NK-related factors	33	2.05556	Signature 1 (create)
VAX2	Signature.1	0.00173637	create	8		NK-related factors	33	2.11258	Signature 1 (create)
Vdr	Signature.1	0.000993621	create	16		Thyroid hormone receptor-related factors (NR1)	9	3.32152	Signature 1 (create)
VENTX	Signature.1	0.00155231	create	9		NK-related factors	33	2.56006	Signature 1 (create)
VSX1	Signature.1	0.00180614	create	8		Paired-related HD factors	35	1.87813	Signature 1 (create)
VSX2	Signature.1	0.00172321	create	8		Paired-related HD factors	35	1.88596	Signature 1 (create)
XBP1	Signature.1	0.00060609	create	14		XBP-1-related factors	1	3.27832	Signature 1 (create)
YY1	Signature.1	0.00261971	create	12		More than 3 adjacent zinc finger factors	30	3.15191	Signature 1 (create)
YY2	Signature.1	0.00150395	create	11		More than 3 adjacent zinc finger factors	30	3.10154	Signature 1 (create)
ZBED1	Signature.1	0.000615912	create	13		BED zinc finger factors	1	3.19433	Signature 1 (create)
ZBTB18	Signature.1	0.0031902	create	13		More than 3 adjacent zinc finger factors	30	3.21132	Signature 1 (create)
ZBTB33	Signature.1	0.000254125	create	15		Other factors with up to three adjacent zinc fingers	2	3.28008	Signature 1 (create)
ZBTB7A	Signature.1	0.000864559	create	12		More than 3 adjacent zinc finger factors	30	3.04767	Signature 1 (create)
ZBTB7B	Signature.1	0.00115542	create	12		More than 3 adjacent zinc finger factors	30	2.89604	Signature 1 (create)
ZBTB7C	Signature.1	0.00144151	create	12		More than 3 adjacent zinc finger factors	30	2.93139	Signature 1 (create)
ZEB1	Signature.1	0.00295398	create	9		HD-ZF factors	1	2.94811	Signature 1 (create)
Zfx	Signature.1	0.000994471	create	14		More than 3 adjacent zinc finger factors	30	2.90966	Signature 1 (create)
ZIC1	Signature.1	0.000891838	create	14		More than 3 adjacent zinc finger factors	30	3.12581	Signature 1 (create)
ZIC3	Signature.1	0.000821539	create	15		More than 3 adjacent zinc finger factors	30	3.13711	Signature 1 (create)
ZIC4	Signature.1	0.000835822	create	15		More than 3 adjacent zinc finger factors	30	3.1423	Signature 1 (create)
ZNF143	Signature.1	0.00219715	create	16		More than 3 adjacent zinc finger factors	30	3.29856	Signature 1 (create)
ZNF354C	Signature.1	0.00273754	create	6		More than 3 adjacent zinc finger factors	30	1.86891	Signature 1 (create)
ZNF410	Signature.1	0.00208724	create	17		More than 3 adjacent zinc finger factors	30	3.21469	Signature 1 (create)
Znf423	Signature.1	0.00129433	create	15		Factors with multiple dispersed zinc fingers	6	3.14591	Signature 1 (create)
ZNF740	Signature.1	0.00177098	create	10		Other factors with up to three adjacent zinc fingers	2	2.24823	Signature 1 (create)
Ahr::Arnt	Signature.2	2.68658e-05	create	6	AML	PAS domain factors::PAS domain factors	2	1.61171	Signature 2 (create)
Alx1	Signature.2	0.00410201	create	17		Paired-related HD factors	35	2.89789	Signature 2 (create)
ALX3	Signature.2	0.00447117	create	10		Paired-related HD factors	35	2.4361	Signature 2 (create)
Alx4	Signature.2	0.00373226	create	17		Paired-related HD factors	35	2.91681	Signature 2 (create)
Ar	Signature.2	0.000503987	create	17	prostate	Steroid hormone receptors (NR3)	8	3.32053	Signature 2 (create)
Arid3a	Signature.2	0.00515504	create	6		ARID-related factors	3	1.66746	Signature 2 (create)
Arid3b	Signature.2	0.0127702	create	11		ARID-related factors	3	2.16498	Signature 2 (create)
Arid5a	Signature.2	0.00520358	create	14		ARID-related factors	3	2.64067	Signature 2 (create)
Arnt	Signature.2	2.84601e-05	create	6	AML	PAS domain factors	5	1.07725	Signature 2 (create)
ARNT::HIF1A	Signature.2	4.92161e-05	create	8	AML,colorectal,endometrioid carcinoma,glioblastoma,lung,pancreatic,renal	PAS domain factors::PAS domain factors	2	2.33201	Signature 2 (create)
Arntl	Signature.2	0.000305947	create	10		PAS domain factors	5	2.84043	Signature 2 (create)
Arx	Signature.2	0.00416439	create	17		Paired-related HD factors	35	2.93998	Signature 2 (create)
Ascl2	Signature.2	0.000414028	create	10		MyoD / ASC-related factors	4	2.75695	Signature 2 (create)
Atf1	Signature.2	0.000382737	create	8	angiomatoid fibrous histiocytoma,malignant melanoma of soft parts	CREB-related factors	7	2.51883	Signature 2 (create)
Atf3	Signature.2	0.000981696	create	8		Fos-related factors	6	2.5324	Signature 2 (create)
ATF4	Signature.2	0.00128215	create	13		ATF-4-related factors	1	3.17833	Signature 2 (create)
ATF7	Signature.2	0.000653773	create	14		Jun-related factors	9	3.15746	Signature 2 (create)
Atoh1	Signature.2	0.000787548	create	10		Tal-related factors	15	2.93984	Signature 2 (create)
Bach1::Mafk	Signature.2	0.0006932	create	15		Jun-related factors::Maf-related factors	3	3.17866	Signature 2 (create)
Barhl1	Signature.2	0.00422241	create	10		NK-related factors	33	2.83765	Signature 2 (create)
BARHL2	Signature.2	0.00398388	create	10		NK-related factors	33	2.8193	Signature 2 (create)
BARX1	Signature.2	0.0047276	create	8		NK-related factors	33	2.20413	Signature 2 (create)
BATF::JUN	Signature.2	0.00248645	create	11	sarcoma	B-ATF-related factors::Jun-related factors	1	2.95819	Signature 2 (create)
BATF3	Signature.2	0.00057442	create	14		B-ATF-related factors	1	3.16883	Signature 2 (create)
Bcl6	Signature.2	0.00252167	create	14	CLL,NHL	More than 3 adjacent zinc finger factors	30	3.12294	Signature 2 (create)
BCL6B	Signature.2	0.00192794	create	17		More than 3 adjacent zinc finger factors	30	3.25078	Signature 2 (create)
Bhlha15	Signature.2	0.000718636	create	8		Tal-related factors	15	2.45082	Signature 2 (create)
BHLHE22	Signature.2	0.000723016	create	10		Tal-related factors	15	2.88805	Signature 2 (create)
BHLHE23	Signature.2	0.000888197	create	12		Tal-related factors	15	3.05239	Signature 2 (create)
BHLHE40	Signature.2	0.00017931	create	10		Hairy-related factors	8	2.89089	Signature 2 (create)
BHLHE41	Signature.2	0.000139636	create	10		Hairy-related factors	8	2.89935	Signature 2 (create)
BSX	Signature.2	0.004482	create	8		NK-related factors	33	2.23522	Signature 2 (create)
CDX1	Signature.2	0.00812554	create	9		HOX-related factors	33	2.36573	Signature 2 (create)
CDX2	Signature.2	0.00707689	create	11	AML	HOX-related factors	33	2.83885	Signature 2 (create)
CEBPA	Signature.2	0.00329063	create	11	AML,MDS	C/EBP-related	8	3.10914	Signature 2 (create)
CEBPB	Signature.2	0.00263778	create	10		C/EBP-related	8	2.99107	Signature 2 (create)
CEBPD	Signature.2	0.00264923	create	10		C/EBP-related	8	2.9675	Signature 2 (create)
CEBPE	Signature.2	0.00251321	create	10		C/EBP-related	8	2.97578	Signature 2 (create)
CEBPG	Signature.2	0.0016682	create	10		C/EBP-related	8	3.00809	Signature 2 (create)
CENPB	Signature.2	0.000347002	create	15		-	3	3.33944	Signature 2 (create)
CLOCK	Signature.2	0.000481198	create	10		PAS domain factors	5	2.65374	Signature 2 (create)
CREB1	Signature.2	0.00042297	create	8	angiomatoid fibrous histiocytoma,clear cell sarcoma	CREB-related factors	7	2.65838	Signature 2 (create)
CREB3	Signature.2	0.000313833	create	14		CREB-related factors	7	3.27502	Signature 2 (create)
CREB3L1	Signature.2	0.000347703	create	14	myxofibrosarcoma	CREB-related factors	7	3.27357	Signature 2 (create)
Creb3l2	Signature.2	0.000271501	create	9	fibromyxoid sarcoma	CREB-related factors	7	2.77761	Signature 2 (create)
Creb5	Signature.2	0.00100446	create	12		CREB-related factors	7	2.94779	Signature 2 (create)
Crem	Signature.2	0.00105077	create	10		CREB-related factors	7	2.93745	Signature 2 (create)
Crx	Signature.2	0.00353134	create	11		Paired-related HD factors	35	3.06396	Signature 2 (create)
CTCF	Signature.2	0.000537563	create	19	breast,endometrial,head and neck cancer	More than 3 adjacent zinc finger factors	30	3.26932	Signature 2 (create)
CUX1	Signature.2	0.000868051	create	10	AML,colorectal,endometrial,MDS,melanoma,other tumour types	HD-CUT factors	5	2.49555	Signature 2 (create)
CUX2	Signature.2	0.000953221	create	10		HD-CUT factors	5	2.57611	Signature 2 (create)
DBP	Signature.2	0.0018296	create	12		C/EBP-related	8	2.92869	Signature 2 (create)
Ddit3::Cebpa	Signature.2	0.00102944	create	12	liposarcoma,AML,MDS	C/EBP-related::C/EBP-related	1	3.20315	Signature 2 (create)
Dlx1	Signature.2	0.00575199	create	10		NK-related factors	33	2.29863	Signature 2 (create)
Dlx2	Signature.2	0.00709418	create	8		NK-related factors	33	2.0129	Signature 2 (create)
Dlx3	Signature.2	0.00692097	create	8		NK-related factors	33	2.02226	Signature 2 (create)
Dlx4	Signature.2	0.00637474	create	8		NK-related factors	33	2.13339	Signature 2 (create)
DLX6	Signature.2	0.00616546	create	8		NK-related factors	33	2.09797	Signature 2 (create)
Dmbx1	Signature.2	0.00248435	create	17		Paired-related HD factors	35	3.19276	Signature 2 (create)
DMRT3	Signature.2	0.0014469	create	11		DMRT	1	3.08795	Signature 2 (create)
Dux	Signature.2	0.00182483	create	8		Paired-related HD factors	35	2.56672	Signature 2 (create)
DUX4	Signature.2	0.00239078	create	11		Paired-related HD factors	35	2.97673	Signature 2 (create)
DUXA	Signature.2	0.00189555	create	13		Paired-related HD factors	35	2.9529	Signature 2 (create)
E2F1	Signature.2	0.000116975	create	12		E2F-related factors	7	2.96146	Signature 2 (create)
E2F2	Signature.2	0.00108762	create	16		E2F-related factors	7	3.17959	Signature 2 (create)
E2F3	Signature.2	0.000634715	create	18		E2F-related factors	7	3.20051	Signature 2 (create)
E2F4	Signature.2	9.22496e-05	create	11		E2F-related factors	7	2.82425	Signature 2 (create)
E2F6	Signature.2	0.000658031	create	11		E2F-related factors	7	2.87054	Signature 2 (create)
E2F7	Signature.2	0.00122872	create	14		E2F-related factors	7	3.22756	Signature 2 (create)
E2F8	Signature.2	0.00137078	create	12		E2F-related factors	7	3.09626	Signature 2 (create)
EBF1	Signature.2	0.000362688	create	14	lipoma	Early B-Cell Factor-related factors	1	3.13035	Signature 2 (create)
EGR1	Signature.2	0.000380542	create	14		Three-zinc finger Kr√ºppel-related factors	16	3.06094	Signature 2 (create)
EGR2	Signature.2	0.000125662	create	11		Three-zinc finger Kr√ºppel-related factors	16	2.64264	Signature 2 (create)
EGR3	Signature.2	0.000254243	create	15		Three-zinc finger Kr√ºppel-related factors	16	3.07256	Signature 2 (create)
EGR4	Signature.2	0.00039477	create	16		Three-zinc finger Kr√ºppel-related factors	16	3.12465	Signature 2 (create)
EHF	Signature.2	0.000858106	create	12		Ets-related factors	25	3.12611	Signature 2 (create)
ELF1	Signature.2	0.000726402	create	12		Ets-related factors	25	3.16691	Signature 2 (create)
ELF3	Signature.2	0.000995261	create	13		Ets-related factors	25	3.21634	Signature 2 (create)
ELF4	Signature.2	0.000619501	create	12	AML	Ets-related factors	25	3.15997	Signature 2 (create)
ELF5	Signature.2	0.00106999	create	11		Ets-related factors	25	2.98005	Signature 2 (create)
ELK1	Signature.2	0.000407364	create	10		Ets-related factors	25	3.07364	Signature 2 (create)
ELK3	Signature.2	0.000576757	create	10		Ets-related factors	25	3.0389	Signature 2 (create)
ELK4	Signature.2	0.00118695	create	11	prostate	Ets-related factors	25	2.89043	Signature 2 (create)
EMX1	Signature.2	0.00414957	create	10		NK-related factors	33	2.56363	Signature 2 (create)
EMX2	Signature.2	0.0035194	create	10		NK-related factors	33	2.58444	Signature 2 (create)
EN1	Signature.2	0.00312989	create	8		NK-related factors	33	2.09561	Signature 2 (create)
EN2	Signature.2	0.00213727	create	10		NK-related factors	33	2.76416	Signature 2 (create)
EOMES	Signature.2	0.00122904	create	13		TBrain-related factors	3	3.21538	Signature 2 (create)
ERF	Signature.2	0.000544427	create	10		Ets-related factors	25	3.11459	Signature 2 (create)
ERG	Signature.2	0.000756575	create	10	AML,Ewing sarcoma,prostate	Ets-related factors	25	2.9809	Signature 2 (create)
ESR1	Signature.2	0.000502234	create	17	breast	Steroid hormone receptors (NR3)	8	3.29073	Signature 2 (create)
ESR2	Signature.2	0.00057992	create	15		Steroid hormone receptors (NR3)	8	3.246	Signature 2 (create)
Esrra	Signature.2	0.00135432	create	11		Steroid hormone receptors (NR3)	8	3.14355	Signature 2 (create)
ESRRB	Signature.2	0.00166234	create	11		Steroid hormone receptors (NR3)	8	3.16801	Signature 2 (create)
Esrrg	Signature.2	0.00131492	create	10		Steroid hormone receptors (NR3)	8	3.11545	Signature 2 (create)
ESX1	Signature.2	0.00401154	create	10		Paired-related HD factors	35	2.50933	Signature 2 (create)
ETS1	Signature.2	0.000775563	create	10		Ets-related factors	25	2.99165	Signature 2 (create)
ETV1	Signature.2	0.000467978	create	10	Ewing sarcoma,prostate	Ets-related factors	25	3.04127	Signature 2 (create)
ETV2	Signature.2	0.00112983	create	11		Ets-related factors	25	3.01445	Signature 2 (create)
ETV3	Signature.2	0.000796048	create	10		Ets-related factors	25	3.16328	Signature 2 (create)
ETV4	Signature.2	0.000563322	create	10	Ewing sarcoma,prostate carcinoma	Ets-related factors	25	2.98921	Signature 2 (create)
ETV5	Signature.2	0.000302466	create	10	prostate	Ets-related factors	25	3.07823	Signature 2 (create)
ETV6	Signature.2	0.0011374	create	10	congenital fibrosarcoma,MDS,multiple different leukaemia and lymphoma tumour types including ALL,secretory breast	Ets-related factors	25	2.98285	Signature 2 (create)
EVX1	Signature.2	0.00326255	create	10		HOX-related factors	33	2.62957	Signature 2 (create)
EVX2	Signature.2	0.00328421	create	10		HOX-related factors	33	2.61767	Signature 2 (create)
EWSR1-FLI1	Signature.2	0.0036271	create	18		Ets-related factors	25	3.08561	Signature 2 (create)
FEV	Signature.2	0.000684754	create	10	Ewing sarcoma	Ets-related factors	25	2.99734	Signature 2 (create)
FIGLA	Signature.2	0.000470392	create	10		Tal-related factors	15	2.8352	Signature 2 (create)
FLI1	Signature.2	0.000788884	create	10	Ewing sarcoma	Ets-related factors	25	2.97165	Signature 2 (create)
FOS	Signature.2	0.00152712	create	11		Fos-related factors	6	3.03061	Signature 2 (create)
FOS::JUN	Signature.2	0.00302665	create	7	sarcoma	Fos-related factors::Jun-related factors	1	2.59405	Signature 2 (create)
FOSL1	Signature.2	0.00102451	create	11		Fos-related factors	6	3.05907	Signature 2 (create)
FOSL2	Signature.2	0.00147424	create	11		Fos-related factors	6	3.13676	Signature 2 (create)
FOXA1	Signature.2	0.00375604	create	15	breast,prostate	Forkhead box (FOX) factors	24	3.03149	Signature 2 (create)
Foxa2	Signature.2	0.00458452	create	12		Forkhead box (FOX) factors	24	2.96752	Signature 2 (create)
FOXB1	Signature.2	0.00678362	create	11		Forkhead box (FOX) factors	24	2.62017	Signature 2 (create)
FOXC1	Signature.2	0.00731044	create	11		Forkhead box (FOX) factors	24	2.70128	Signature 2 (create)
FOXC2	Signature.2	0.00711172	create	12		Forkhead box (FOX) factors	24	2.76589	Signature 2 (create)
FOXD1	Signature.2	0.00603964	create	8		Forkhead box (FOX) factors	24	2.63058	Signature 2 (create)
FOXD2	Signature.2	0.00736158	create	7		Forkhead box (FOX) factors	24	2.18092	Signature 2 (create)
Foxd3	Signature.2	0.0105213	create	12		Forkhead box (FOX) factors	24	2.26334	Signature 2 (create)
FOXF2	Signature.2	0.00405292	create	14		Forkhead box (FOX) factors	24	2.96166	Signature 2 (create)
FOXG1	Signature.2	0.00770645	create	8		Forkhead box (FOX) factors	24	2.60918	Signature 2 (create)
FOXH1	Signature.2	0.00254963	create	11		Forkhead box (FOX) factors	24	3.04298	Signature 2 (create)
FOXI1	Signature.2	0.00697509	create	7		Forkhead box (FOX) factors	24	2.47076	Signature 2 (create)
Foxj2	Signature.2	0.00664636	create	8		Forkhead box (FOX) factors	24	2.44668	Signature 2 (create)
Foxj3	Signature.2	0.00584387	create	17		Forkhead box (FOX) factors	24	2.90276	Signature 2 (create)
Foxk1	Signature.2	0.00668936	create	17		Forkhead box (FOX) factors	24	2.82187	Signature 2 (create)
FOXL1	Signature.2	0.00742893	create	7		Forkhead box (FOX) factors	24	2.28183	Signature 2 (create)
Foxo1	Signature.2	0.00436618	create	11	alveolar rhabdomyosarcoma	Forkhead box (FOX) factors	24	2.90871	Signature 2 (create)
FOXO3	Signature.2	0.0068772	create	8	AL	Forkhead box (FOX) factors	24	2.56816	Signature 2 (create)
FOXO4	Signature.2	0.00804461	create	7	AL,soft tissue sarcoma	Forkhead box (FOX) factors	24	2.33363	Signature 2 (create)
FOXO6	Signature.2	0.00668003	create	7		Forkhead box (FOX) factors	24	2.33004	Signature 2 (create)
FOXP1	Signature.2	0.0111956	create	15	ALL	Forkhead box (FOX) factors	24	2.45842	Signature 2 (create)
FOXP2	Signature.2	0.00718096	create	11		Forkhead box (FOX) factors	24	2.724	Signature 2 (create)
FOXP3	Signature.2	0.00946635	create	7		Forkhead box (FOX) factors	24	2.36758	Signature 2 (create)
Foxq1	Signature.2	0.0064626	create	11		Forkhead box (FOX) factors	24	2.7145	Signature 2 (create)
Gabpa	Signature.2	0.000860757	create	11		Ets-related factors	25	3.0191	Signature 2 (create)
Gata1	Signature.2	0.00298094	create	11	megakaryoblastic leukaemia of Downs syndrome	GATA-type zinc fingers	5	2.97921	Signature 2 (create)
GATA1::TAL1	Signature.2	0.00180979	create	18	megakaryoblastic leukaemia of Downs syndrome,lymphoblastic leukaemia/biphasic	GATA-type zinc fingers::Tal-related factors	1	3.22334	Signature 2 (create)
GATA2	Signature.2	0.0026512	create	14	AML (CML blast transformation)	GATA-type zinc fingers	5	3.09985	Signature 2 (create)
GATA3	Signature.2	0.00677219	create	8	breast	GATA-type zinc fingers	5	2.48184	Signature 2 (create)
Gata4	Signature.2	0.00281694	create	11		GATA-type zinc fingers	5	2.91089	Signature 2 (create)
GATA5	Signature.2	0.00409527	create	8		GATA-type zinc fingers	5	2.4991	Signature 2 (create)
GBX1	Signature.2	0.00296399	create	10		HOX-related factors	33	2.58396	Signature 2 (create)
GBX2	Signature.2	0.00377902	create	10		HOX-related factors	33	2.55084	Signature 2 (create)
GCM1	Signature.2	0.000280747	create	11		GCM factors	2	3.06971	Signature 2 (create)
GCM2	Signature.2	0.000217325	create	10		GCM factors	2	3.00013	Signature 2 (create)
Gfi1	Signature.2	0.00229101	create	10		More than 3 adjacent zinc finger factors	30	2.84899	Signature 2 (create)
Gfi1b	Signature.2	0.00225727	create	11		More than 3 adjacent zinc finger factors	30	3.17851	Signature 2 (create)
GLI2	Signature.2	0.000343449	create	12		More than 3 adjacent zinc finger factors	30	3.07328	Signature 2 (create)
GLIS1	Signature.2	0.000358406	create	16		More than 3 adjacent zinc finger factors	30	3.26692	Signature 2 (create)
GLIS2	Signature.2	0.000279439	create	14		More than 3 adjacent zinc finger factors	30	3.05547	Signature 2 (create)
GLIS3	Signature.2	0.000478658	create	14		More than 3 adjacent zinc finger factors	30	3.17779	Signature 2 (create)
Gmeb1	Signature.2	0.000214765	create	17		GMEB	2	3.30326	Signature 2 (create)
GMEB2	Signature.2	0.00068185	create	8		GMEB	2	2.32098	Signature 2 (create)
GRHL1	Signature.2	0.000873329	create	12		Grainyhead-related factors	1	3.10301	Signature 2 (create)
GSC	Signature.2	0.00328978	create	10		Paired-related HD factors	35	2.89278	Signature 2 (create)
GSC2	Signature.2	0.00326824	create	10		Paired-related HD factors	35	2.90123	Signature 2 (create)
GSX1	Signature.2	0.00538587	create	10		HOX-related factors	33	2.55172	Signature 2 (create)
GSX2	Signature.2	0.0056346	create	10		HOX-related factors	33	2.51812	Signature 2 (create)
Hand1::Tcf3	Signature.2	0.000992134	create	10	pre B-ALL	E2A-related factors::Tal-related factors	2	3.06561	Signature 2 (create)
Hes1	Signature.2	7.21806e-05	create	10		Hairy-related factors	8	2.65342	Signature 2 (create)
Hes2	Signature.2	0.000660499	create	13		Hairy-related factors	8	3.19019	Signature 2 (create)
HES5	Signature.2	0.000158533	create	12		Hairy-related factors	8	3.00905	Signature 2 (create)
HES7	Signature.2	0.000134415	create	12		Hairy-related factors	8	2.9677	Signature 2 (create)
HESX1	Signature.2	0.00464324	create	10		Paired-related HD factors	35	2.38187	Signature 2 (create)
HEY1	Signature.2	6.60258e-05	create	10	mesenchymal chondrosarcoma	Hairy-related factors	8	2.71323	Signature 2 (create)
HEY2	Signature.2	0.000100988	create	10		Hairy-related factors	8	2.82394	Signature 2 (create)
Hic1	Signature.2	0.000276982	create	9		Factors with multiple dispersed zinc fingers	6	2.82205	Signature 2 (create)
HIC2	Signature.2	0.000286727	create	9		Factors with multiple dispersed zinc fingers	6	2.72873	Signature 2 (create)
HINFP	Signature.2	8.34722e-05	create	12		Factors with multiple dispersed zinc fingers	6	3.03644	Signature 2 (create)
HLF	Signature.2	0.00206734	create	12	ALL	C/EBP-related	8	2.96143	Signature 2 (create)
HLTF	Signature.2	0.00487184	create	10		Myb/SANT domain factors	4	2.9443	Signature 2 (create)
HMBOX1	Signature.2	0.00415192	create	10		POU domain factors	17	2.74574	Signature 2 (create)
Hmx1	Signature.2	0.00299554	create	17		NK-related factors	33	3.10407	Signature 2 (create)
Hmx2	Signature.2	0.00382458	create	17		NK-related factors	33	3.00287	Signature 2 (create)
Hmx3	Signature.2	0.00439549	create	17		NK-related factors	33	2.96613	Signature 2 (create)
HNF1A	Signature.2	0.00463068	create	15	hepatic adenoma,hepatocellular,hepatocellular carcinoma	POU domain factors	17	2.69226	Signature 2 (create)
HNF1B	Signature.2	0.00398573	create	13		POU domain factors	17	2.61431	Signature 2 (create)
Hnf4a	Signature.2	0.00128056	create	16		RXR-related receptors (NR2)	11	3.3125	Signature 2 (create)
HNF4G	Signature.2	0.00179716	create	15		RXR-related receptors (NR2)	11	3.27325	Signature 2 (create)
HOXA10	Signature.2	0.00792701	create	11		HOX-related factors	33	2.60881	Signature 2 (create)
Hoxa11	Signature.2	0.00359016	create	12	CML	HOX-related factors	33	2.8028	Signature 2 (create)
HOXA13	Signature.2	0.00792455	create	10	AML	HOX-related factors	33	2.49827	Signature 2 (create)
HOXA2	Signature.2	0.00412982	create	10		HOX-related factors	33	2.63534	Signature 2 (create)
HOXA5	Signature.2	0.00466044	create	8		HOX-related factors	33	2.56948	Signature 2 (create)
Hoxa9	Signature.2	0.00334719	create	11	AML*	HOX-related factors	33	2.7976	Signature 2 (create)
HOXB13	Signature.2	0.00935813	create	10		HOX-related factors	33	2.45234	Signature 2 (create)
HOXB2	Signature.2	0.00499029	create	10		HOX-related factors	33	2.55535	Signature 2 (create)
HOXB3	Signature.2	0.00530294	create	10		HOX-related factors	33	2.57191	Signature 2 (create)
Hoxb5	Signature.2	0.00425943	create	16		HOX-related factors	33	3.00611	Signature 2 (create)
HOXC10	Signature.2	0.00551315	create	10		HOX-related factors	33	2.5764	Signature 2 (create)
HOXC11	Signature.2	0.00382574	create	11	AML	HOX-related factors	33	2.74612	Signature 2 (create)
HOXC12	Signature.2	0.00405869	create	11		HOX-related factors	33	2.7811	Signature 2 (create)
HOXC13	Signature.2	0.00519131	create	11	AML	HOX-related factors	33	2.82932	Signature 2 (create)
Hoxc9	Signature.2	0.00383448	create	13		HOX-related factors	33	2.84682	Signature 2 (create)
HOXD11	Signature.2	0.00577499	create	10	AML	HOX-related factors	33	2.52328	Signature 2 (create)
HOXD12	Signature.2	0.00314346	create	11		HOX-related factors	33	2.92115	Signature 2 (create)
HOXD13	Signature.2	0.0104669	create	10	AML*	HOX-related factors	33	2.39607	Signature 2 (create)
Hoxd3	Signature.2	0.00416994	create	16		HOX-related factors	33	3.00445	Signature 2 (create)
Hoxd8	Signature.2	0.00902593	create	17		HOX-related factors	33	2.68066	Signature 2 (create)
Hoxd9	Signature.2	0.00964738	create	10		HOX-related factors	33	2.39768	Signature 2 (create)
HSF1	Signature.2	0.00141652	create	13		HSF factors	3	3.14333	Signature 2 (create)
HSF2	Signature.2	0.00130397	create	13		HSF factors	3	3.13732	Signature 2 (create)
HSF4	Signature.2	0.000980673	create	13		HSF factors	3	3.18025	Signature 2 (create)
Id2	Signature.2	9.60524e-05	create	8		HLH domain only	2	2.40924	Signature 2 (create)
ID4	Signature.2	0.000438228	create	10		HLH domain only	2	2.80953	Signature 2 (create)
INSM1	Signature.2	0.000722216	create	12		Factors with multiple dispersed zinc fingers	6	3.07043	Signature 2 (create)
IRF2	Signature.2	0.00338075	create	18		Interferon-regulatory factors	4	3.09565	Signature 2 (create)
IRF7	Signature.2	0.00585614	create	14		Interferon-regulatory factors	4	2.72142	Signature 2 (create)
IRF8	Signature.2	0.00246046	create	14		Interferon-regulatory factors	4	3.06226	Signature 2 (create)
IRF9	Signature.2	0.00353123	create	15		Interferon-regulatory factors	4	2.95153	Signature 2 (create)
ISL2	Signature.2	0.00556576	create	8		HD-LIM factors	9	2.57208	Signature 2 (create)
ISX	Signature.2	0.00631266	create	8		Paired-related HD factors	35	2.02425	Signature 2 (create)
JDP2	Signature.2	0.00103915	create	9		Fos-related factors	6	2.9065	Signature 2 (create)
JDP2_var2	Signature.2	0.000939047	create	12		Fos-related factors	6	3.02455	Signature 2 (create)
JUN	Signature.2	0.00199345	create	13	sarcoma	Jun-related factors	9	3.21865	Signature 2 (create)
JUN_var2	Signature.2	0.00219391	create	14		Jun-related factors	9	3.15188	Signature 2 (create)
JUNB	Signature.2	0.00121382	create	11		Jun-related factors	9	3.04788	Signature 2 (create)
JUND	Signature.2	0.00075725	create	11		Jun-related factors	9	3.01222	Signature 2 (create)
JUND_var2	Signature.2	0.00166822	create	15		Jun-related factors	9	3.22182	Signature 2 (create)
Klf1	Signature.2	0.000299585	create	11		Three-zinc finger Kr√ºppel-related factors	16	2.87549	Signature 2 (create)
Klf12	Signature.2	0.000502341	create	15		Three-zinc finger Kr√ºppel-related factors	16	3.21609	Signature 2 (create)
KLF13	Signature.2	0.000836816	create	18		Three-zinc finger Kr√ºppel-related factors	16	3.32882	Signature 2 (create)
KLF14	Signature.2	0.000264007	create	14		Three-zinc finger Kr√ºppel-related factors	16	3.06067	Signature 2 (create)
KLF16	Signature.2	0.000325335	create	11		Three-zinc finger Kr√ºppel-related factors	16	2.73067	Signature 2 (create)
Klf4	Signature.2	0.000199886	create	10	meningioma	Three-zinc finger Kr√ºppel-related factors	16	2.69973	Signature 2 (create)
KLF5	Signature.2	0.000189902	create	10		Three-zinc finger Kr√ºppel-related factors	16	2.72078	Signature 2 (create)
LBX1	Signature.2	0.00567886	create	8		NK-related factors	33	2.26106	Signature 2 (create)
LBX2	Signature.2	0.0035785	create	10		NK-related factors	33	2.62289	Signature 2 (create)
LEF1	Signature.2	0.00370983	create	15	AML,B-ALL,eyelid sebaceous carcinoma,lymphomas,T-ALL	TCF-7-related factors	3	3.07608	Signature 2 (create)
LHX2	Signature.2	0.00310499	create	10		HD-LIM factors	9	2.57405	Signature 2 (create)
Lhx3	Signature.2	0.00955287	create	13		HD-LIM factors	9	2.42522	Signature 2 (create)
Lhx4	Signature.2	0.00587718	create	8		HD-LIM factors	9	1.99091	Signature 2 (create)
LHX6	Signature.2	0.00206426	create	10		HD-LIM factors	9	2.57599	Signature 2 (create)
Lhx8	Signature.2	0.00169588	create	8		HD-LIM factors	9	1.99919	Signature 2 (create)
LHX9	Signature.2	0.00593733	create	8		HD-LIM factors	9	2.09688	Signature 2 (create)
LIN54	Signature.2	0.00679151	create	9		-	3	2.1615	Signature 2 (create)
LMX1A	Signature.2	0.00576951	create	8		HD-LIM factors	9	1.92132	Signature 2 (create)
LMX1B	Signature.2	0.00910096	create	8		HD-LIM factors	9	1.85326	Signature 2 (create)
MAF::NFE2	Signature.2	0.00149182	create	15	MM	Jun-related factors::Maf-related factors	3	3.25348	Signature 2 (create)
Mafb	Signature.2	0.00142293	create	12	MM	Maf-related factors	4	3.13931	Signature 2 (create)
MAFF	Signature.2	0.00273977	create	18		Maf-related factors	4	3.21638	Signature 2 (create)
MAFG::NFE2L1	Signature.2	0.000690307	create	6		Jun-related factors::Maf-related factors	3	1.57855	Signature 2 (create)
MAFK	Signature.2	0.00239055	create	15		Maf-related factors	4	3.20362	Signature 2 (create)
MAX	Signature.2	0.000280267	create	10	colon carcinoma,endometrioid carcinoma,pheochromocytoma	bHLH-ZIP factors	18	2.59503	Signature 2 (create)
MAX::MYC	Signature.2	0.000348158	create	11	colon carcinoma,endometrioid carcinoma,pheochromocytoma,amplified in other cancers,B-CLL,Burkitt lymphoma	bHLH-ZIP factors::bHLH-ZIP factors	1	3.05596	Signature 2 (create)
Mecom	Signature.2	0.00416787	create	14	AML,CML,MDS	Factors with multiple dispersed zinc fingers	6	3.03046	Signature 2 (create)
MEF2A	Signature.2	0.00747804	create	12		Regulators of differentiation	4	2.37531	Signature 2 (create)
MEF2B	Signature.2	0.00578239	create	12		Regulators of differentiation	4	2.46446	Signature 2 (create)
MEF2C	Signature.2	0.00718798	create	15		Regulators of differentiation	4	2.81816	Signature 2 (create)
MEF2D	Signature.2	0.00676497	create	12		Regulators of differentiation	4	2.42804	Signature 2 (create)
MEIS1	Signature.2	0.00199241	create	7		TALE-type homeo domain factors	8	1.88451	Signature 2 (create)
MEIS2	Signature.2	0.00146816	create	8		TALE-type homeo domain factors	8	2.49519	Signature 2 (create)
MEIS3	Signature.2	0.00138588	create	8		TALE-type homeo domain factors	8	2.62488	Signature 2 (create)
MEOX1	Signature.2	0.00288054	create	10		HOX-related factors	33	2.69286	Signature 2 (create)
MEOX2	Signature.2	0.00338984	create	10		HOX-related factors	33	2.64209	Signature 2 (create)
MGA	Signature.2	0.000650763	create	8		TBX6-related factors	1	2.70471	Signature 2 (create)
Mitf	Signature.2	0.000329816	create	10	melanoma	bHLH-ZIP factors	18	2.9887	Signature 2 (create)
mix-a	Signature.2	0.00631774	create	11		Paired-related HD factors	35	2.51352	Signature 2 (create)
MIXL1	Signature.2	0.00371029	create	10		Paired-related HD factors	35	2.46164	Signature 2 (create)
MLX	Signature.2	0.000178742	create	10		bHLH-ZIP factors	18	2.95487	Signature 2 (create)
Mlxip	Signature.2	0.000118096	create	8		bHLH-ZIP factors	18	2.35776	Signature 2 (create)
MLXIPL	Signature.2	0.000420181	create	10		bHLH-ZIP factors	18	2.93007	Signature 2 (create)
MNT	Signature.2	0.000229253	create	10		bHLH-ZIP factors	18	2.74831	Signature 2 (create)
MNX1	Signature.2	0.00562306	create	10	AML	HOX-related factors	33	2.48915	Signature 2 (create)
MSC	Signature.2	0.000662798	create	10		Tal-related factors	15	2.98043	Signature 2 (create)
MSX1	Signature.2	0.00443343	create	8		NK-related factors	33	2.16518	Signature 2 (create)
MSX2	Signature.2	0.00485331	create	8		NK-related factors	33	2.11921	Signature 2 (create)
Msx3	Signature.2	0.00677557	create	8		NK-related factors	33	1.95638	Signature 2 (create)
MTF1	Signature.2	0.000546424	create	14		More than 3 adjacent zinc finger factors	30	3.21816	Signature 2 (create)
Myb	Signature.2	0.00264021	create	10	adenoid cystic carcinoma	Myb/SANT domain factors	4	3.01784	Signature 2 (create)
MYBL1	Signature.2	0.00123842	create	12		Myb/SANT domain factors	4	3.03599	Signature 2 (create)
MYBL2	Signature.2	0.000718103	create	15		Myb/SANT domain factors	4	3.20727	Signature 2 (create)
Myc	Signature.2	0.000573241	create	10	amplified in other cancers,B-CLL,Burkitt lymphoma	bHLH-ZIP factors	18	2.91797	Signature 2 (create)
Mycn	Signature.2	0.000216597	create	8	neuroblastoma	bHLH-ZIP factors	18	2.67626	Signature 2 (create)
MYF6	Signature.2	0.000637163	create	10		MyoD / ASC-related factors	4	2.96115	Signature 2 (create)
Myod1	Signature.2	0.000438281	create	13	embryonal rhabdomyosarcoma	MyoD / ASC-related factors	4	3.06921	Signature 2 (create)
Myog	Signature.2	0.000427826	create	11		MyoD / ASC-related factors	4	2.94713	Signature 2 (create)
MZF1	Signature.2	5.96631e-05	create	6		More than 3 adjacent zinc finger factors	30	1.16817	Signature 2 (create)
MZF1_var2	Signature.2	0.000780843	create	10		More than 3 adjacent zinc finger factors	30	2.92643	Signature 2 (create)
NEUROD2	Signature.2	0.000571987	create	10		Tal-related factors	15	2.86142	Signature 2 (create)
Neurog1	Signature.2	0.000939907	create	10		Tal-related factors	15	2.92944	Signature 2 (create)
NEUROG2	Signature.2	0.000701187	create	10		Tal-related factors	15	2.95376	Signature 2 (create)
NFAT5	Signature.2	0.00581716	create	10		NFAT-related factors	4	2.7155	Signature 2 (create)
NFATC1	Signature.2	0.00257296	create	10		NFAT-related factors	4	2.76317	Signature 2 (create)
NFATC2	Signature.2	0.00539363	create	7	Ewing sarcoma	NFAT-related factors	4	2.29681	Signature 2 (create)
NFATC3	Signature.2	0.00336455	create	10		NFAT-related factors	4	2.78423	Signature 2 (create)
NFE2	Signature.2	0.000484623	create	11		Jun-related factors	9	3.01541	Signature 2 (create)
Nfe2l2	Signature.2	0.00109732	create	15	HNSCC,NSCLC	Jun-related factors	9	3.27916	Signature 2 (create)
NFIA	Signature.2	0.00126521	create	10		Nuclear factor 1	3	3.0133	Signature 2 (create)
NFIC	Signature.2	0.000733731	create	6		Nuclear factor 1	3	1.73741	Signature 2 (create)
NFIC::TLX1	Signature.2	0.000676041	create	14	T-ALL	NK-related factors::Nuclear factor 1	1	3.16648	Signature 2 (create)
NFIL3	Signature.2	0.00414596	create	11		C/EBP-related	8	2.79194	Signature 2 (create)
NFIX	Signature.2	0.000902895	create	9		Nuclear factor 1	3	2.76533	Signature 2 (create)
NFKB1	Signature.2	0.000215621	create	13		NF-kappaB-related factors	4	3.01783	Signature 2 (create)
NFKB2	Signature.2	0.000279012	create	13	B-NHL	NF-kappaB-related factors	4	3.0024	Signature 2 (create)
NFYA	Signature.2	0.000688796	create	18		Heteromeric CCAAT-binding factors	2	3.30311	Signature 2 (create)
NFYB	Signature.2	0.000511253	create	15		Heteromeric CCAAT-binding factors	2	3.2308	Signature 2 (create)
NHLH1	Signature.2	0.000313706	create	10		Tal-related factors	15	2.79032	Signature 2 (create)
NKX2-3	Signature.2	0.00119816	create	10		NK-related factors	33	3.0053	Signature 2 (create)
Nkx2-5	Signature.2	0.00875356	create	7		NK-related factors	33	2.09656	Signature 2 (create)
Nkx2-5_var2	Signature.2	0.000747825	create	11		NK-related factors	33	3.04938	Signature 2 (create)
NKX2-8	Signature.2	0.00111644	create	9		NK-related factors	33	2.89459	Signature 2 (create)
Nkx3-1	Signature.2	0.00299831	create	9		NK-related factors	33	2.90092	Signature 2 (create)
NKX3-2	Signature.2	0.00371502	create	9		NK-related factors	33	2.91506	Signature 2 (create)
NKX6-1	Signature.2	0.00706155	create	8		NK-related factors	33	2.17494	Signature 2 (create)
NKX6-2	Signature.2	0.0074116	create	8		NK-related factors	33	2.13188	Signature 2 (create)
Nobox	Signature.2	0.00555681	create	8		Paired-related HD factors	35	2.54174	Signature 2 (create)
NOTO	Signature.2	0.00479574	create	10		NK-related factors	33	2.52235	Signature 2 (create)
Npas2	Signature.2	0.000686138	create	10		PAS domain factors	5	2.85783	Signature 2 (create)
NR1H2::RXRA	Signature.2	0.00173279	create	17		NR1::NR2 Dimers	5	3.28275	Signature 2 (create)
Nr1h3::Rxra	Signature.2	0.00114827	create	19		NR1::NR2 Dimers	5	3.33915	Signature 2 (create)
NR2C2	Signature.2	0.00094293	create	15		RXR-related receptors (NR2)	11	3.18266	Signature 2 (create)
Nr2e1	Signature.2	0.0038261	create	9		RXR-related receptors (NR2)	11	2.95171	Signature 2 (create)
Nr2e3	Signature.2	0.00129224	create	7		RXR-related receptors (NR2)	11	1.91425	Signature 2 (create)
NR2F1	Signature.2	0.000235355	create	13		RXR-related receptors (NR2)	11	3.1105	Signature 2 (create)
Nr2f6	Signature.2	0.00136286	create	14		RXR-related receptors (NR2)	11	3.27629	Signature 2 (create)
Nr2f6_var2	Signature.2	0.00128072	create	15		RXR-related receptors (NR2)	11	3.293	Signature 2 (create)
NR3C1	Signature.2	0.000486602	create	17		Steroid hormone receptors (NR3)	8	3.30554	Signature 2 (create)
NR3C2	Signature.2	0.000429534	create	17		Steroid hormone receptors (NR3)	8	3.30228	Signature 2 (create)
NR4A2	Signature.2	0.00107759	create	8		NGFI-B-related receptors (NR4)	1	2.93844	Signature 2 (create)
Nr5a2	Signature.2	0.00151585	create	15		FTZ-F1-related receptors (NR5)	1	3.24886	Signature 2 (create)
NRF1	Signature.2	0.000136092	create	11		Jun-related factors	9	2.84752	Signature 2 (create)
NRL	Signature.2	0.00146125	create	11		Maf-related factors	4	3.05638	Signature 2 (create)
OLIG1	Signature.2	0.00099239	create	10		Tal-related factors	15	2.95623	Signature 2 (create)
OLIG2	Signature.2	0.000935609	create	10	T-ALL	Tal-related factors	15	2.84512	Signature 2 (create)
OLIG3	Signature.2	0.000998257	create	10		Tal-related factors	15	2.89698	Signature 2 (create)
ONECUT1	Signature.2	0.0022091	create	14		HD-CUT factors	5	2.80704	Signature 2 (create)
ONECUT2	Signature.2	0.00315016	create	14		HD-CUT factors	5	2.74798	Signature 2 (create)
ONECUT3	Signature.2	0.00471146	create	14		HD-CUT factors	5	2.71171	Signature 2 (create)
OTX1	Signature.2	0.00383378	create	8		Paired-related HD factors	35	2.51395	Signature 2 (create)
OTX2	Signature.2	0.00533195	create	8		Paired-related HD factors	35	2.54676	Signature 2 (create)
PAX1	Signature.2	0.000412822	create	17		Paired domain only	4	3.35027	Signature 2 (create)
Pax2	Signature.2	0.000695612	create	8		Paired domain only	4	2.59851	Signature 2 (create)
PAX3	Signature.2	0.00192145	create	10	alveolar rhabdomyosarcoma	Paired plus homeo domain	4	2.48285	Signature 2 (create)
PAX4	Signature.2	0.00506405	create	8		Paired plus homeo domain	4	1.91005	Signature 2 (create)
PAX5	Signature.2	0.000539175	create	19	ALL,B-ALL,NHL	Paired domain only	4	3.34771	Signature 2 (create)
Pax6	Signature.2	0.00106805	create	14		Paired plus homeo domain	4	3.25632	Signature 2 (create)
PAX7	Signature.2	0.00254047	create	10	alveolar rhabdomyosarcoma	Paired plus homeo domain	4	2.43232	Signature 2 (create)
PAX9	Signature.2	0.00039267	create	17		Paired domain only	4	3.33849	Signature 2 (create)
PBX1	Signature.2	0.00178675	create	12	myoepithelioma,pre B-ALL	TALE-type homeo domain factors	8	2.99593	Signature 2 (create)
PDX1	Signature.2	0.00687666	create	8		HOX-related factors	33	2.17211	Signature 2 (create)
PHOX2A	Signature.2	0.00446494	create	11		Paired-related HD factors	35	2.5705	Signature 2 (create)
Phox2b	Signature.2	0.00416699	create	11	neuroblastoma	Paired-related HD factors	35	2.60744	Signature 2 (create)
Pitx1	Signature.2	0.00506151	create	8		Paired-related HD factors	35	2.65492	Signature 2 (create)
PITX3	Signature.2	0.00467523	create	9		Paired-related HD factors	35	2.81891	Signature 2 (create)
PKNOX1	Signature.2	0.000607812	create	12		TALE-type homeo domain factors	8	3.17178	Signature 2 (create)
PKNOX2	Signature.2	0.000635437	create	12		TALE-type homeo domain factors	8	3.17937	Signature 2 (create)
PLAG1	Signature.2	0.00090415	create	14	lipoblastoma,salivary adenoma	More than 3 adjacent zinc finger factors	30	2.9805	Signature 2 (create)
POU1F1	Signature.2	0.0056359	create	14		POU domain factors	17	2.80799	Signature 2 (create)
POU2F1	Signature.2	0.00515926	create	12		POU domain factors	17	2.75007	Signature 2 (create)
POU2F2	Signature.2	0.00480283	create	13		POU domain factors	17	2.73665	Signature 2 (create)
Pou2f3	Signature.2	0.00412499	create	16		POU domain factors	17	2.93203	Signature 2 (create)
POU3F1	Signature.2	0.00603368	create	12		POU domain factors	17	2.68524	Signature 2 (create)
POU3F2	Signature.2	0.00562034	create	12		POU domain factors	17	2.75305	Signature 2 (create)
POU3F3	Signature.2	0.00700198	create	13		POU domain factors	17	2.71264	Signature 2 (create)
POU3F4	Signature.2	0.0044103	create	9		POU domain factors	17	2.75364	Signature 2 (create)
POU4F1	Signature.2	0.00754132	create	14		POU domain factors	17	2.59816	Signature 2 (create)
POU4F2	Signature.2	0.00617506	create	16		POU domain factors	17	2.80337	Signature 2 (create)
POU4F3	Signature.2	0.00758389	create	16		POU domain factors	17	2.70629	Signature 2 (create)
Pou5f1::Sox2	Signature.2	0.00522063	create	15	sarcoma,NSCLC,oesophageal squamous carcinoma	POU domain factors::SOX-related factors	1	3.00212	Signature 2 (create)
POU5F1B	Signature.2	0.00567963	create	9		POU domain factors	17	2.65918	Signature 2 (create)
POU6F1	Signature.2	0.00433357	create	10		POU domain factors	17	2.324	Signature 2 (create)
POU6F2	Signature.2	0.00548171	create	10		POU domain factors	17	2.78181	Signature 2 (create)
Pparg::Rxra	Signature.2	0.00162932	create	15	follicular thyroid	NR1::NR2 Dimers	5	3.22157	Signature 2 (create)
PRDM1	Signature.2	0.00530429	create	15	DLBCL	More than 3 adjacent zinc finger factors	30	2.89541	Signature 2 (create)
PROP1	Signature.2	0.0067093	create	11		Paired-related HD factors	35	2.42955	Signature 2 (create)
PROX1	Signature.2	0.000891631	create	12		HD-PROS factors	1	3.14315	Signature 2 (create)
PRRX1	Signature.2	0.00644638	create	8	AML	Paired-related HD factors	35	1.89506	Signature 2 (create)
Prrx2	Signature.2	0.00601499	create	8		Paired-related HD factors	35	1.95842	Signature 2 (create)
RARA	Signature.2	0.00196362	create	18	APL	Thyroid hormone receptor-related factors (NR1)	9	3.31277	Signature 2 (create)
RARA_var2	Signature.2	0.000927443	create	17		Thyroid hormone receptor-related factors (NR1)	9	3.32148	Signature 2 (create)
RARA::RXRA	Signature.2	0.000837411	create	17	APL	NR1::NR2 Dimers	5	3.31937	Signature 2 (create)
Rarb	Signature.2	0.00196553	create	16		Thyroid hormone receptor-related factors (NR1)	9	3.29369	Signature 2 (create)
Rarb_var2	Signature.2	0.00102463	create	17		Thyroid hormone receptor-related factors (NR1)	9	3.32513	Signature 2 (create)
Rarg	Signature.2	0.0013584	create	16		Thyroid hormone receptor-related factors (NR1)	9	3.31423	Signature 2 (create)
Rarg_var2	Signature.2	0.000956527	create	17		Thyroid hormone receptor-related factors (NR1)	9	3.31561	Signature 2 (create)
RAX	Signature.2	0.00576442	create	10		Paired-related HD factors	35	2.35362	Signature 2 (create)
RAX2	Signature.2	0.00488473	create	8		Paired-related HD factors	35	1.97297	Signature 2 (create)
REL	Signature.2	0.00176093	create	10	Hodgkin lymphoma	NF-kappaB-related factors	4	2.98964	Signature 2 (create)
RELA	Signature.2	0.00130177	create	10		NF-kappaB-related factors	4	2.95662	Signature 2 (create)
Rfx1	Signature.2	0.000813799	create	14		RFX-related factors	5	3.29576	Signature 2 (create)
RFX2	Signature.2	0.000746395	create	16		RFX-related factors	5	3.28453	Signature 2 (create)
RFX3	Signature.2	0.00076418	create	16		RFX-related factors	5	3.30352	Signature 2 (create)
RFX4	Signature.2	0.000913661	create	16		RFX-related factors	5	3.28999	Signature 2 (create)
RFX5	Signature.2	0.000900677	create	16		RFX-related factors	5	3.30377	Signature 2 (create)
Rhox11	Signature.2	0.00235425	create	17		Paired-related HD factors	35	3.20847	Signature 2 (create)
RHOXF1	Signature.2	0.00118253	create	8		Paired-related HD factors	35	2.74928	Signature 2 (create)
RORA	Signature.2	0.00137396	create	10		Thyroid hormone receptor-related factors (NR1)	9	3.14783	Signature 2 (create)
RORA_var2	Signature.2	0.00225713	create	14		Thyroid hormone receptor-related factors (NR1)	9	3.25284	Signature 2 (create)
RUNX1	Signature.2	0.0011752	create	11	AML,pre B-ALL,T-ALL	Runt-related factors	3	3.08452	Signature 2 (create)
RUNX2	Signature.2	0.000648475	create	9		Runt-related factors	3	2.80739	Signature 2 (create)
RUNX3	Signature.2	0.000637129	create	10		Runt-related factors	3	2.96244	Signature 2 (create)
Rxra	Signature.2	0.00148492	create	14		RXR-related receptors (NR2)	11	3.26535	Signature 2 (create)
RXRA::VDR	Signature.2	0.000938128	create	15		NR1::NR2 Dimers	5	3.30875	Signature 2 (create)
RXRB	Signature.2	0.00166907	create	14		RXR-related receptors (NR2)	11	3.24936	Signature 2 (create)
RXRG	Signature.2	0.0016285	create	14		RXR-related receptors (NR2)	11	3.25512	Signature 2 (create)
SCRT1	Signature.2	0.0014104	create	15		More than 3 adjacent zinc finger factors	30	3.27039	Signature 2 (create)
SCRT2	Signature.2	0.00115607	create	13		More than 3 adjacent zinc finger factors	30	3.23567	Signature 2 (create)
SHOX	Signature.2	0.00843789	create	8		Paired-related HD factors	35	1.91694	Signature 2 (create)
Shox2	Signature.2	0.00655125	create	8		Paired-related HD factors	35	1.94552	Signature 2 (create)
Six3	Signature.2	0.00133698	create	17		HD-SINE factors	1	3.24149	Signature 2 (create)
SMAD2::SMAD3::SMAD4	Signature.2	0.000528914	create	13	colorectal carcinoma,hepatocellular carcinoma,colorectal carcinoma,oral squamous cell carcinoma,colorectal,gastrointestinal polyp,pancreatic,small intestine	SMAD factors::SMAD factors::SMAD factors	1	3.10916	Signature 2 (create)
SMAD3	Signature.2	0.000393335	create	10	colorectal carcinoma,oral squamous cell carcinoma	SMAD factors	1	2.90687	Signature 2 (create)
SNAI2	Signature.2	0.000902527	create	9		More than 3 adjacent zinc finger factors	30	2.89448	Signature 2 (create)
Sox1	Signature.2	0.00130921	create	15		SOX-related factors	13	3.18891	Signature 2 (create)
SOX10	Signature.2	0.00369353	create	6		SOX-related factors	13	1.90082	Signature 2 (create)
Sox11	Signature.2	0.00244012	create	15		SOX-related factors	13	3.12161	Signature 2 (create)
Sox17	Signature.2	0.00194975	create	9		SOX-related factors	13	2.83676	Signature 2 (create)
Sox2	Signature.2	0.00379508	create	8	NSCLC,oesophageal squamous carcinoma	SOX-related factors	13	2.77516	Signature 2 (create)
SOX21	Signature.2	0.0019498	create	15		SOX-related factors	13	3.15424	Signature 2 (create)
Sox3	Signature.2	0.00492999	create	10		SOX-related factors	13	2.6968	Signature 2 (create)
SOX4	Signature.2	0.00254102	create	16		SOX-related factors	13	3.17267	Signature 2 (create)
Sox5	Signature.2	0.00440255	create	7		SOX-related factors	13	2.42265	Signature 2 (create)
Sox6	Signature.2	0.00389712	create	10		SOX-related factors	13	2.84662	Signature 2 (create)
SOX8	Signature.2	0.00206217	create	16		SOX-related factors	13	3.16387	Signature 2 (create)
SOX9	Signature.2	0.0021471	create	9		SOX-related factors	13	2.83052	Signature 2 (create)
SP1	Signature.2	0.000392263	create	11		Three-zinc finger Kr√ºppel-related factors	16	2.80274	Signature 2 (create)
SP2	Signature.2	0.000523239	create	15		Three-zinc finger Kr√ºppel-related factors	16	2.97409	Signature 2 (create)
SP3	Signature.2	0.000339564	create	11		Three-zinc finger Kr√ºppel-related factors	16	2.71207	Signature 2 (create)
SP4	Signature.2	0.000579139	create	17		Three-zinc finger Kr√ºppel-related factors	16	3.18365	Signature 2 (create)
SP8	Signature.2	0.000387174	create	12		Three-zinc finger Kr√ºppel-related factors	16	2.87555	Signature 2 (create)
SPDEF	Signature.2	0.00030129	create	11		Ets-related factors	25	3.16861	Signature 2 (create)
SPI1	Signature.2	0.00286606	create	14		Ets-related factors	25	3.09598	Signature 2 (create)
SPIB	Signature.2	0.00114442	create	7		Ets-related factors	25	2.42389	Signature 2 (create)
SPIC	Signature.2	0.0029582	create	14		Ets-related factors	25	3.09884	Signature 2 (create)
Spz1	Signature.2	0.00200587	create	11		-	3	3.22148	Signature 2 (create)
SREBF1	Signature.2	0.000417624	create	10		bHLH-ZIP factors	18	2.98779	Signature 2 (create)
Srebf1_var2	Signature.2	0.00028338	create	10		bHLH-ZIP factors	18	2.89126	Signature 2 (create)
SREBF2	Signature.2	0.000519924	create	10		bHLH-ZIP factors	18	3.01908	Signature 2 (create)
SREBF2_var2	Signature.2	0.000230523	create	10		bHLH-ZIP factors	18	2.89868	Signature 2 (create)
SRF	Signature.2	0.00111353	create	16		Responders to external signals (SRF/RLM1)	1	3.21985	Signature 2 (create)
SRY	Signature.2	0.00665728	create	9		SOX-related factors	13	2.53563	Signature 2 (create)
STAT1	Signature.2	0.00394791	create	11		STAT factors	4	3.0663	Signature 2 (create)
STAT1::STAT2	Signature.2	0.00578923	create	15		STAT factors::STAT factors	2	2.67393	Signature 2 (create)
STAT3	Signature.2	0.00452443	create	11	paediatric large granular lymphocytic leukaemia,T-cell large granular lymphocytic leukaemia	STAT factors	4	2.95247	Signature 2 (create)
Stat4	Signature.2	0.00383385	create	14		STAT factors	4	3.06175	Signature 2 (create)
Stat5a::Stat5b	Signature.2	0.00232148	create	11	APL,large granular lymphocytic leukaemia,skin basal cell	STAT factors::STAT factors	2	3.0685	Signature 2 (create)
Stat6	Signature.2	0.00536211	create	15	meningeal haemangiopericytoma,solitary fibrous tumour	STAT factors	4	2.9256	Signature 2 (create)
T	Signature.2	0.000612857	create	16		Brachyury-related factors	1	3.27037	Signature 2 (create)
TAL1::TCF3	Signature.2	0.00104705	create	12	lymphoblastic leukaemia/biphasic,pre B-ALL	E2A-related factors::Tal-related factors	2	3.14935	Signature 2 (create)
TBP	Signature.2	0.00368639	create	15		TBP-related factors	1	2.84338	Signature 2 (create)
TBR1	Signature.2	0.00148601	create	10		TBrain-related factors	3	3.07274	Signature 2 (create)
TBX1	Signature.2	0.000566733	create	8		TBX1-related factors	3	2.72573	Signature 2 (create)
TBX15	Signature.2	0.000743778	create	8		TBX1-related factors	3	2.69314	Signature 2 (create)
TBX2	Signature.2	0.00130362	create	11		TBX2-related factors	3	3.12792	Signature 2 (create)
TBX20	Signature.2	0.00210975	create	11		TBX1-related factors	3	3.09255	Signature 2 (create)
TBX21	Signature.2	0.00142078	create	10		TBrain-related factors	3	3.09611	Signature 2 (create)
TBX4	Signature.2	0.000536197	create	8		TBX2-related factors	3	2.7532	Signature 2 (create)
TBX5	Signature.2	0.00055472	create	8		TBX2-related factors	3	2.62232	Signature 2 (create)
Tcf12	Signature.2	0.000564489	create	11	extraskeletal myxoid chondrosarcoma	E2A-related factors	3	3.00719	Signature 2 (create)
Tcf21	Signature.2	0.00077693	create	14		Tal-related factors	15	3.17806	Signature 2 (create)
TCF3	Signature.2	0.000355101	create	10	pre B-ALL	E2A-related factors	3	2.78012	Signature 2 (create)
TCF4	Signature.2	0.00043203	create	10		E2A-related factors	3	2.80573	Signature 2 (create)
Tcf7	Signature.2	0.0037914	create	12		TCF-7-related factors	3	3.00435	Signature 2 (create)
TCF7L2	Signature.2	0.00418026	create	14	colorectal	TCF-7-related factors	3	2.99315	Signature 2 (create)
Tcfl5	Signature.2	1.3925e-05	create	10		PAS domain factors	5	2.68258	Signature 2 (create)
TEAD1	Signature.2	0.0016756	create	10		TEF-1-related factors	4	3.04895	Signature 2 (create)
TEAD3	Signature.2	0.00125042	create	8		TEF-1-related factors	4	2.66733	Signature 2 (create)
TEAD4	Signature.2	0.00159909	create	10		TEF-1-related factors	4	2.99941	Signature 2 (create)
TEF	Signature.2	0.00196421	create	12		TEF-1-related factors	4	2.75515	Signature 2 (create)
TFAP2A	Signature.2	0.00011626	create	11		AP-2	9	2.62981	Signature 2 (create)
TFAP2A_var2	Signature.2	3.26944e-05	create	12		AP-2	9	2.73882	Signature 2 (create)
TFAP2A_var3	Signature.2	2.0366e-05	create	13		AP-2	9	2.85986	Signature 2 (create)
TFAP2B	Signature.2	4.63149e-05	create	12		AP-2	9	2.77595	Signature 2 (create)
TFAP2B_var2	Signature.2	8.36631e-05	create	11		AP-2	9	2.6622	Signature 2 (create)
TFAP2B_var3	Signature.2	4.60872e-05	create	13		AP-2	9	2.86611	Signature 2 (create)
TFAP2C	Signature.2	5.3394e-05	create	12		AP-2	9	2.7842	Signature 2 (create)
TFAP2C_var2	Signature.2	0.000113927	create	11		AP-2	9	2.66373	Signature 2 (create)
TFAP2C_var3	Signature.2	2.21886e-05	create	13		AP-2	9	2.8398	Signature 2 (create)
TFAP4	Signature.2	0.00045664	create	10		bHLH-ZIP factors	18	2.86381	Signature 2 (create)
TFCP2	Signature.2	0.000623573	create	10		CP2-related factors	1	2.99058	Signature 2 (create)
TFE3	Signature.2	0.000292155	create	10	alveolar soft part sarcoma,papillary renal,renal	bHLH-ZIP factors	18	2.84624	Signature 2 (create)
TFEB	Signature.2	0.000341282	create	10	renal cell carcinoma (childhood epithelioid)	bHLH-ZIP factors	18	2.84776	Signature 2 (create)
TFEC	Signature.2	0.00036244	create	10		bHLH-ZIP factors	18	2.93318	Signature 2 (create)
TGIF1	Signature.2	0.000557332	create	12		TALE-type homeo domain factors	8	3.18839	Signature 2 (create)
TGIF2	Signature.2	0.000540195	create	12		TALE-type homeo domain factors	8	3.19142	Signature 2 (create)
THAP1	Signature.2	0.000466545	create	9		THAP-related factors	1	2.97198	Signature 2 (create)
TP53	Signature.2	0.000480782	create	18	adrenocortical,adrenocortical carcinoma,breast,colorectal,glioma,lung,multiple other tumour types,sarcoma,Spitzoid tumour	p53-related factors	3	3.25342	Signature 2 (create)
TP63	Signature.2	0.000553505	create	18	DLBCL,HNSCC,NSCLC	p53-related factors	3	3.26787	Signature 2 (create)
TP73	Signature.2	0.000373594	create	18		p53-related factors	3	3.26661	Signature 2 (create)
Twist2	Signature.2	0.000433652	create	10		Tal-related factors	15	2.52277	Signature 2 (create)
UNCX	Signature.2	0.00529878	create	8		Paired-related HD factors	35	1.8866	Signature 2 (create)
USF1	Signature.2	0.000636629	create	11		bHLH-ZIP factors	18	3.0829	Signature 2 (create)
USF2	Signature.2	0.000521538	create	11		bHLH-ZIP factors	18	3.03855	Signature 2 (create)
VAX1	Signature.2	0.00574958	create	8		NK-related factors	33	2.05556	Signature 2 (create)
VAX2	Signature.2	0.0047743	create	8		NK-related factors	33	2.11258	Signature 2 (create)
Vdr	Signature.2	0.000661043	create	16		Thyroid hormone receptor-related factors (NR1)	9	3.32152	Signature 2 (create)
VENTX	Signature.2	0.00519008	create	9		NK-related factors	33	2.56006	Signature 2 (create)
VSX1	Signature.2	0.0068347	create	8		Paired-related HD factors	35	1.87813	Signature 2 (create)
VSX2	Signature.2	0.00664349	create	8		Paired-related HD factors	35	1.88596	Signature 2 (create)
XBP1	Signature.2	0.000329251	create	14		XBP-1-related factors	1	3.27832	Signature 2 (create)
YY1	Signature.2	0.000723831	create	12		More than 3 adjacent zinc finger factors	30	3.15191	Signature 2 (create)
YY2	Signature.2	0.000572007	create	11		More than 3 adjacent zinc finger factors	30	3.10154	Signature 2 (create)
ZBED1	Signature.2	0.000360578	create	13		BED zinc finger factors	1	3.19433	Signature 2 (create)
ZBTB18	Signature.2	0.00105279	create	13		More than 3 adjacent zinc finger factors	30	3.21132	Signature 2 (create)
ZBTB33	Signature.2	0.000116306	create	15		Other factors with up to three adjacent zinc fingers	2	3.28008	Signature 2 (create)
ZBTB7A	Signature.2	0.000121796	create	12		More than 3 adjacent zinc finger factors	30	3.04767	Signature 2 (create)
ZBTB7B	Signature.2	0.000216462	create	12		More than 3 adjacent zinc finger factors	30	2.89604	Signature 2 (create)
ZBTB7C	Signature.2	0.000213665	create	12		More than 3 adjacent zinc finger factors	30	2.93139	Signature 2 (create)
ZEB1	Signature.2	0.000489291	create	9		HD-ZF factors	1	2.94811	Signature 2 (create)
Zfx	Signature.2	0.000171257	create	14		More than 3 adjacent zinc finger factors	30	2.90966	Signature 2 (create)
ZIC1	Signature.2	0.000244402	create	14		More than 3 adjacent zinc finger factors	30	3.12581	Signature 2 (create)
ZIC3	Signature.2	0.00035145	create	15		More than 3 adjacent zinc finger factors	30	3.13711	Signature 2 (create)
ZIC4	Signature.2	0.000288103	create	15		More than 3 adjacent zinc finger factors	30	3.1423	Signature 2 (create)
ZNF143	Signature.2	0.000925607	create	16		More than 3 adjacent zinc finger factors	30	3.29856	Signature 2 (create)
ZNF354C	Signature.2	0.000124105	create	6		More than 3 adjacent zinc finger factors	30	1.86891	Signature 2 (create)
ZNF410	Signature.2	0.00194912	create	17		More than 3 adjacent zinc finger factors	30	3.21469	Signature 2 (create)
Znf423	Signature.2	0.000691104	create	15		Factors with multiple dispersed zinc fingers	6	3.14591	Signature 2 (create)
ZNF740	Signature.2	0.00023571	create	10		Other factors with up to three adjacent zinc fingers	2	2.24823	Signature 2 (create)
Ahr::Arnt	Signature.3	0.00144259	create	6	AML	PAS domain factors::PAS domain factors	2	1.61171	Signature 3 (create)
Alx1	Signature.3	0.00205405	create	17		Paired-related HD factors	35	2.89789	Signature 3 (create)
ALX3	Signature.3	0.00166354	create	10		Paired-related HD factors	35	2.4361	Signature 3 (create)
Alx4	Signature.3	0.00179047	create	17		Paired-related HD factors	35	2.91681	Signature 3 (create)
Ar	Signature.3	0.000845128	create	17	prostate	Steroid hormone receptors (NR3)	8	3.32053	Signature 3 (create)
Arid3a	Signature.3	0.00311684	create	6		ARID-related factors	3	1.66746	Signature 3 (create)
Arid3b	Signature.3	0.00322942	create	11		ARID-related factors	3	2.16498	Signature 3 (create)
Arid5a	Signature.3	0.00282301	create	14		ARID-related factors	3	2.64067	Signature 3 (create)
Arnt	Signature.3	0.00114786	create	6	AML	PAS domain factors	5	1.07725	Signature 3 (create)
ARNT::HIF1A	Signature.3	0.00107926	create	8	AML,colorectal,endometrioid carcinoma,glioblastoma,lung,pancreatic,renal	PAS domain factors::PAS domain factors	2	2.33201	Signature 3 (create)
Arntl	Signature.3	0.00120532	create	10		PAS domain factors	5	2.84043	Signature 3 (create)
Arx	Signature.3	0.00216358	create	17		Paired-related HD factors	35	2.93998	Signature 3 (create)
Ascl2	Signature.3	0.00125597	create	10		MyoD / ASC-related factors	4	2.75695	Signature 3 (create)
Atf1	Signature.3	0.00108627	create	8	angiomatoid fibrous histiocytoma,malignant melanoma of soft parts	CREB-related factors	7	2.51883	Signature 3 (create)
Atf3	Signature.3	0.00159221	create	8		Fos-related factors	6	2.5324	Signature 3 (create)
ATF4	Signature.3	0.00151929	create	13		ATF-4-related factors	1	3.17833	Signature 3 (create)
ATF7	Signature.3	0.000756986	create	14		Jun-related factors	9	3.15746	Signature 3 (create)
Atoh1	Signature.3	0.00123985	create	10		Tal-related factors	15	2.93984	Signature 3 (create)
Bach1::Mafk	Signature.3	0.00123005	create	15		Jun-related factors::Maf-related factors	3	3.17866	Signature 3 (create)
Barhl1	Signature.3	0.00134312	create	10		NK-related factors	33	2.83765	Signature 3 (create)
BARHL2	Signature.3	0.00151359	create	10		NK-related factors	33	2.8193	Signature 3 (create)
BARX1	Signature.3	0.00161911	create	8		NK-related factors	33	2.20413	Signature 3 (create)
BATF::JUN	Signature.3	0.00183094	create	11	sarcoma	B-ATF-related factors::Jun-related factors	1	2.95819	Signature 3 (create)
BATF3	Signature.3	0.000890028	create	14		B-ATF-related factors	1	3.16883	Signature 3 (create)
Bcl6	Signature.3	0.00189337	create	14	CLL,NHL	More than 3 adjacent zinc finger factors	30	3.12294	Signature 3 (create)
BCL6B	Signature.3	0.00159685	create	17		More than 3 adjacent zinc finger factors	30	3.25078	Signature 3 (create)
Bhlha15	Signature.3	0.00145812	create	8		Tal-related factors	15	2.45082	Signature 3 (create)
BHLHE22	Signature.3	0.000930039	create	10		Tal-related factors	15	2.88805	Signature 3 (create)
BHLHE23	Signature.3	0.000929862	create	12		Tal-related factors	15	3.05239	Signature 3 (create)
BHLHE40	Signature.3	0.000678682	create	10		Hairy-related factors	8	2.89089	Signature 3 (create)
BHLHE41	Signature.3	0.000598745	create	10		Hairy-related factors	8	2.89935	Signature 3 (create)
BSX	Signature.3	0.00163631	create	8		NK-related factors	33	2.23522	Signature 3 (create)
CDX1	Signature.3	0.0027318	create	9		HOX-related factors	33	2.36573	Signature 3 (create)
CDX2	Signature.3	0.00296342	create	11	AML	HOX-related factors	33	2.83885	Signature 3 (create)
CEBPA	Signature.3	0.00189442	create	11	AML,MDS	C/EBP-related	8	3.10914	Signature 3 (create)
CEBPB	Signature.3	0.00131057	create	10		C/EBP-related	8	2.99107	Signature 3 (create)
CEBPD	Signature.3	0.00128865	create	10		C/EBP-related	8	2.9675	Signature 3 (create)
CEBPE	Signature.3	0.00129493	create	10		C/EBP-related	8	2.97578	Signature 3 (create)
CEBPG	Signature.3	0.00115634	create	10		C/EBP-related	8	3.00809	Signature 3 (create)
CENPB	Signature.3	0.000616517	create	15		-	3	3.33944	Signature 3 (create)
CLOCK	Signature.3	0.000991451	create	10		PAS domain factors	5	2.65374	Signature 3 (create)
CREB1	Signature.3	0.00108977	create	8	angiomatoid fibrous histiocytoma,clear cell sarcoma	CREB-related factors	7	2.65838	Signature 3 (create)
CREB3	Signature.3	0.000803513	create	14		CREB-related factors	7	3.27502	Signature 3 (create)
CREB3L1	Signature.3	0.000982397	create	14	myxofibrosarcoma	CREB-related factors	7	3.27357	Signature 3 (create)
Creb3l2	Signature.3	0.00116262	create	9	fibromyxoid sarcoma	CREB-related factors	7	2.77761	Signature 3 (create)
Creb5	Signature.3	0.00097174	create	12		CREB-related factors	7	2.94779	Signature 3 (create)
Crem	Signature.3	0.00121847	create	10		CREB-related factors	7	2.93745	Signature 3 (create)
Crx	Signature.3	0.00161465	create	11		Paired-related HD factors	35	3.06396	Signature 3 (create)
CTCF	Signature.3	0.00120324	create	19	breast,endometrial,head and neck cancer	More than 3 adjacent zinc finger factors	30	3.26932	Signature 3 (create)
CUX1	Signature.3	0.00126727	create	10	AML,colorectal,endometrial,MDS,melanoma,other tumour types	HD-CUT factors	5	2.49555	Signature 3 (create)
CUX2	Signature.3	0.00129994	create	10		HD-CUT factors	5	2.57611	Signature 3 (create)
DBP	Signature.3	0.000957483	create	12		C/EBP-related	8	2.92869	Signature 3 (create)
Ddit3::Cebpa	Signature.3	0.00131684	create	12	liposarcoma,AML,MDS	C/EBP-related::C/EBP-related	1	3.20315	Signature 3 (create)
Dlx1	Signature.3	0.00156088	create	10		NK-related factors	33	2.29863	Signature 3 (create)
Dlx2	Signature.3	0.00199706	create	8		NK-related factors	33	2.0129	Signature 3 (create)
Dlx3	Signature.3	0.00193778	create	8		NK-related factors	33	2.02226	Signature 3 (create)
Dlx4	Signature.3	0.00200393	create	8		NK-related factors	33	2.13339	Signature 3 (create)
DLX6	Signature.3	0.00186723	create	8		NK-related factors	33	2.09797	Signature 3 (create)
Dmbx1	Signature.3	0.00153119	create	17		Paired-related HD factors	35	3.19276	Signature 3 (create)
DMRT3	Signature.3	0.00139015	create	11		DMRT	1	3.08795	Signature 3 (create)
Dux	Signature.3	0.00165442	create	8		Paired-related HD factors	35	2.56672	Signature 3 (create)
DUX4	Signature.3	0.00206118	create	11		Paired-related HD factors	35	2.97673	Signature 3 (create)
DUXA	Signature.3	0.00166358	create	13		Paired-related HD factors	35	2.9529	Signature 3 (create)
E2F1	Signature.3	0.000280295	create	12		E2F-related factors	7	2.96146	Signature 3 (create)
E2F2	Signature.3	0.000962989	create	16		E2F-related factors	7	3.17959	Signature 3 (create)
E2F3	Signature.3	0.000574111	create	18		E2F-related factors	7	3.20051	Signature 3 (create)
E2F4	Signature.3	0.000651856	create	11		E2F-related factors	7	2.82425	Signature 3 (create)
E2F6	Signature.3	0.00157055	create	11		E2F-related factors	7	2.87054	Signature 3 (create)
E2F7	Signature.3	0.00113298	create	14		E2F-related factors	7	3.22756	Signature 3 (create)
E2F8	Signature.3	0.00131443	create	12		E2F-related factors	7	3.09626	Signature 3 (create)
EBF1	Signature.3	0.000940332	create	14	lipoma	Early B-Cell Factor-related factors	1	3.13035	Signature 3 (create)
EGR1	Signature.3	0.00155937	create	14		Three-zinc finger Kr√ºppel-related factors	16	3.06094	Signature 3 (create)
EGR2	Signature.3	0.000965387	create	11		Three-zinc finger Kr√ºppel-related factors	16	2.64264	Signature 3 (create)
EGR3	Signature.3	0.001149	create	15		Three-zinc finger Kr√ºppel-related factors	16	3.07256	Signature 3 (create)
EGR4	Signature.3	0.00120471	create	16		Three-zinc finger Kr√ºppel-related factors	16	3.12465	Signature 3 (create)
EHF	Signature.3	0.00126183	create	12		Ets-related factors	25	3.12611	Signature 3 (create)
ELF1	Signature.3	0.00117846	create	12		Ets-related factors	25	3.16691	Signature 3 (create)
ELF3	Signature.3	0.00133731	create	13		Ets-related factors	25	3.21634	Signature 3 (create)
ELF4	Signature.3	0.00105995	create	12	AML	Ets-related factors	25	3.15997	Signature 3 (create)
ELF5	Signature.3	0.00144421	create	11		Ets-related factors	25	2.98005	Signature 3 (create)
ELK1	Signature.3	0.000884551	create	10		Ets-related factors	25	3.07364	Signature 3 (create)
ELK3	Signature.3	0.00102525	create	10		Ets-related factors	25	3.0389	Signature 3 (create)
ELK4	Signature.3	0.00126475	create	11	prostate	Ets-related factors	25	2.89043	Signature 3 (create)
EMX1	Signature.3	0.00134895	create	10		NK-related factors	33	2.56363	Signature 3 (create)
EMX2	Signature.3	0.00123798	create	10		NK-related factors	33	2.58444	Signature 3 (create)
EN1	Signature.3	0.0018934	create	8		NK-related factors	33	2.09561	Signature 3 (create)
EN2	Signature.3	0.00117998	create	10		NK-related factors	33	2.76416	Signature 3 (create)
EOMES	Signature.3	0.00147377	create	13		TBrain-related factors	3	3.21538	Signature 3 (create)
ERF	Signature.3	0.00107684	create	10		Ets-related factors	25	3.11459	Signature 3 (create)
ERG	Signature.3	0.00117514	create	10	AML,Ewing sarcoma,prostate	Ets-related factors	25	2.9809	Signature 3 (create)
ESR1	Signature.3	0.000861646	create	17	breast	Steroid hormone receptors (NR3)	8	3.29073	Signature 3 (create)
ESR2	Signature.3	0.00130292	create	15		Steroid hormone receptors (NR3)	8	3.246	Signature 3 (create)
Esrra	Signature.3	0.00156254	create	11		Steroid hormone receptors (NR3)	8	3.14355	Signature 3 (create)
ESRRB	Signature.3	0.00154425	create	11		Steroid hormone receptors (NR3)	8	3.16801	Signature 3 (create)
Esrrg	Signature.3	0.00163985	create	10		Steroid hormone receptors (NR3)	8	3.11545	Signature 3 (create)
ESX1	Signature.3	0.00153002	create	10		Paired-related HD factors	35	2.50933	Signature 3 (create)
ETS1	Signature.3	0.00127291	create	10		Ets-related factors	25	2.99165	Signature 3 (create)
ETV1	Signature.3	0.000950257	create	10	Ewing sarcoma,prostate	Ets-related factors	25	3.04127	Signature 3 (create)
ETV2	Signature.3	0.00135371	create	11		Ets-related factors	25	3.01445	Signature 3 (create)
ETV3	Signature.3	0.00118845	create	10		Ets-related factors	25	3.16328	Signature 3 (create)
ETV4	Signature.3	0.00110838	create	10	Ewing sarcoma,prostate carcinoma	Ets-related factors	25	2.98921	Signature 3 (create)
ETV5	Signature.3	0.00085643	create	10	prostate	Ets-related factors	25	3.07823	Signature 3 (create)
ETV6	Signature.3	0.00152067	create	10	congenital fibrosarcoma,MDS,multiple different leukaemia and lymphoma tumour types including ALL,secretory breast	Ets-related factors	25	2.98285	Signature 3 (create)
EVX1	Signature.3	0.00127562	create	10		HOX-related factors	33	2.62957	Signature 3 (create)
EVX2	Signature.3	0.0012885	create	10		HOX-related factors	33	2.61767	Signature 3 (create)
EWSR1-FLI1	Signature.3	0.00321723	create	18		Ets-related factors	25	3.08561	Signature 3 (create)
FEV	Signature.3	0.00116223	create	10	Ewing sarcoma	Ets-related factors	25	2.99734	Signature 3 (create)
FIGLA	Signature.3	0.00113693	create	10		Tal-related factors	15	2.8352	Signature 3 (create)
FLI1	Signature.3	0.00118607	create	10	Ewing sarcoma	Ets-related factors	25	2.97165	Signature 3 (create)
FOS	Signature.3	0.0012454	create	11		Fos-related factors	6	3.03061	Signature 3 (create)
FOS::JUN	Signature.3	0.00203079	create	7	sarcoma	Fos-related factors::Jun-related factors	1	2.59405	Signature 3 (create)
FOSL1	Signature.3	0.00115334	create	11		Fos-related factors	6	3.05907	Signature 3 (create)
FOSL2	Signature.3	0.00147723	create	11		Fos-related factors	6	3.13676	Signature 3 (create)
FOXA1	Signature.3	0.00262437	create	15	breast,prostate	Forkhead box (FOX) factors	24	3.03149	Signature 3 (create)
Foxa2	Signature.3	0.00274199	create	12		Forkhead box (FOX) factors	24	2.96752	Signature 3 (create)
FOXB1	Signature.3	0.00371956	create	11		Forkhead box (FOX) factors	24	2.62017	Signature 3 (create)
FOXC1	Signature.3	0.00366833	create	11		Forkhead box (FOX) factors	24	2.70128	Signature 3 (create)
FOXC2	Signature.3	0.00377089	create	12		Forkhead box (FOX) factors	24	2.76589	Signature 3 (create)
FOXD1	Signature.3	0.00234327	create	8		Forkhead box (FOX) factors	24	2.63058	Signature 3 (create)
FOXD2	Signature.3	0.00333384	create	7		Forkhead box (FOX) factors	24	2.18092	Signature 3 (create)
Foxd3	Signature.3	0.00428469	create	12		Forkhead box (FOX) factors	24	2.26334	Signature 3 (create)
FOXF2	Signature.3	0.00225579	create	14		Forkhead box (FOX) factors	24	2.96166	Signature 3 (create)
FOXG1	Signature.3	0.00338575	create	8		Forkhead box (FOX) factors	24	2.60918	Signature 3 (create)
FOXH1	Signature.3	0.0020981	create	11		Forkhead box (FOX) factors	24	3.04298	Signature 3 (create)
FOXI1	Signature.3	0.00273872	create	7		Forkhead box (FOX) factors	24	2.47076	Signature 3 (create)
Foxj2	Signature.3	0.00351567	create	8		Forkhead box (FOX) factors	24	2.44668	Signature 3 (create)
Foxj3	Signature.3	0.00374695	create	17		Forkhead box (FOX) factors	24	2.90276	Signature 3 (create)
Foxk1	Signature.3	0.00423486	create	17		Forkhead box (FOX) factors	24	2.82187	Signature 3 (create)
FOXL1	Signature.3	0.00309407	create	7		Forkhead box (FOX) factors	24	2.28183	Signature 3 (create)
Foxo1	Signature.3	0.00273566	create	11	alveolar rhabdomyosarcoma	Forkhead box (FOX) factors	24	2.90871	Signature 3 (create)
FOXO3	Signature.3	0.00278441	create	8	AL	Forkhead box (FOX) factors	24	2.56816	Signature 3 (create)
FOXO4	Signature.3	0.00344037	create	7	AL,soft tissue sarcoma	Forkhead box (FOX) factors	24	2.33363	Signature 3 (create)
FOXO6	Signature.3	0.00334062	create	7		Forkhead box (FOX) factors	24	2.33004	Signature 3 (create)
FOXP1	Signature.3	0.00473663	create	15	ALL	Forkhead box (FOX) factors	24	2.45842	Signature 3 (create)
FOXP2	Signature.3	0.00340713	create	11		Forkhead box (FOX) factors	24	2.724	Signature 3 (create)
FOXP3	Signature.3	0.00335141	create	7		Forkhead box (FOX) factors	24	2.36758	Signature 3 (create)
Foxq1	Signature.3	0.00337981	create	11		Forkhead box (FOX) factors	24	2.7145	Signature 3 (create)
Gabpa	Signature.3	0.00114463	create	11		Ets-related factors	25	3.0191	Signature 3 (create)
Gata1	Signature.3	0.00183214	create	11	megakaryoblastic leukaemia of Downs syndrome	GATA-type zinc fingers	5	2.97921	Signature 3 (create)
GATA1::TAL1	Signature.3	0.00141333	create	18	megakaryoblastic leukaemia of Downs syndrome,lymphoblastic leukaemia/biphasic	GATA-type zinc fingers::Tal-related factors	1	3.22334	Signature 3 (create)
GATA2	Signature.3	0.00156329	create	14	AML (CML blast transformation)	GATA-type zinc fingers	5	3.09985	Signature 3 (create)
GATA3	Signature.3	0.00317229	create	8	breast	GATA-type zinc fingers	5	2.48184	Signature 3 (create)
Gata4	Signature.3	0.00192004	create	11		GATA-type zinc fingers	5	2.91089	Signature 3 (create)
GATA5	Signature.3	0.0018716	create	8		GATA-type zinc fingers	5	2.4991	Signature 3 (create)
GBX1	Signature.3	0.00126886	create	10		HOX-related factors	33	2.58396	Signature 3 (create)
GBX2	Signature.3	0.00145663	create	10		HOX-related factors	33	2.55084	Signature 3 (create)
GCM1	Signature.3	0.00123098	create	11		GCM factors	2	3.06971	Signature 3 (create)
GCM2	Signature.3	0.00141392	create	10		GCM factors	2	3.00013	Signature 3 (create)
Gfi1	Signature.3	0.00194711	create	10		More than 3 adjacent zinc finger factors	30	2.84899	Signature 3 (create)
Gfi1b	Signature.3	0.00211848	create	11		More than 3 adjacent zinc finger factors	30	3.17851	Signature 3 (create)
GLI2	Signature.3	0.00105845	create	12		More than 3 adjacent zinc finger factors	30	3.07328	Signature 3 (create)
GLIS1	Signature.3	0.000841432	create	16		More than 3 adjacent zinc finger factors	30	3.26692	Signature 3 (create)
GLIS2	Signature.3	0.00124856	create	14		More than 3 adjacent zinc finger factors	30	3.05547	Signature 3 (create)
GLIS3	Signature.3	0.00109014	create	14		More than 3 adjacent zinc finger factors	30	3.17779	Signature 3 (create)
Gmeb1	Signature.3	0.000441779	create	17		GMEB	2	3.30326	Signature 3 (create)
GMEB2	Signature.3	0.000707786	create	8		GMEB	2	2.32098	Signature 3 (create)
GRHL1	Signature.3	0.000911389	create	12		Grainyhead-related factors	1	3.10301	Signature 3 (create)
GSC	Signature.3	0.00124996	create	10		Paired-related HD factors	35	2.89278	Signature 3 (create)
GSC2	Signature.3	0.00131563	create	10		Paired-related HD factors	35	2.90123	Signature 3 (create)
GSX1	Signature.3	0.00175028	create	10		HOX-related factors	33	2.55172	Signature 3 (create)
GSX2	Signature.3	0.00172884	create	10		HOX-related factors	33	2.51812	Signature 3 (create)
Hand1::Tcf3	Signature.3	0.0019236	create	10	pre B-ALL	E2A-related factors::Tal-related factors	2	3.06561	Signature 3 (create)
Hes1	Signature.3	0.000661082	create	10		Hairy-related factors	8	2.65342	Signature 3 (create)
Hes2	Signature.3	0.00108527	create	13		Hairy-related factors	8	3.19019	Signature 3 (create)
HES5	Signature.3	0.000582726	create	12		Hairy-related factors	8	3.00905	Signature 3 (create)
HES7	Signature.3	0.000538584	create	12		Hairy-related factors	8	2.9677	Signature 3 (create)
HESX1	Signature.3	0.00160636	create	10		Paired-related HD factors	35	2.38187	Signature 3 (create)
HEY1	Signature.3	0.000539323	create	10	mesenchymal chondrosarcoma	Hairy-related factors	8	2.71323	Signature 3 (create)
HEY2	Signature.3	0.000649991	create	10		Hairy-related factors	8	2.82394	Signature 3 (create)
Hic1	Signature.3	0.00153828	create	9		Factors with multiple dispersed zinc fingers	6	2.82205	Signature 3 (create)
HIC2	Signature.3	0.00145154	create	9		Factors with multiple dispersed zinc fingers	6	2.72873	Signature 3 (create)
HINFP	Signature.3	0.000664325	create	12		Factors with multiple dispersed zinc fingers	6	3.03644	Signature 3 (create)
HLF	Signature.3	0.00109788	create	12	ALL	C/EBP-related	8	2.96143	Signature 3 (create)
HLTF	Signature.3	0.00242759	create	10		Myb/SANT domain factors	4	2.9443	Signature 3 (create)
HMBOX1	Signature.3	0.00158177	create	10		POU domain factors	17	2.74574	Signature 3 (create)
Hmx1	Signature.3	0.00183888	create	17		NK-related factors	33	3.10407	Signature 3 (create)
Hmx2	Signature.3	0.00237186	create	17		NK-related factors	33	3.00287	Signature 3 (create)
Hmx3	Signature.3	0.00257513	create	17		NK-related factors	33	2.96613	Signature 3 (create)
HNF1A	Signature.3	0.00228565	create	15	hepatic adenoma,hepatocellular,hepatocellular carcinoma	POU domain factors	17	2.69226	Signature 3 (create)
HNF1B	Signature.3	0.00158338	create	13		POU domain factors	17	2.61431	Signature 3 (create)
Hnf4a	Signature.3	0.00155294	create	16		RXR-related receptors (NR2)	11	3.3125	Signature 3 (create)
HNF4G	Signature.3	0.00199969	create	15		RXR-related receptors (NR2)	11	3.27325	Signature 3 (create)
HOXA10	Signature.3	0.00270745	create	11		HOX-related factors	33	2.60881	Signature 3 (create)
Hoxa11	Signature.3	0.00153712	create	12	CML	HOX-related factors	33	2.8028	Signature 3 (create)
HOXA13	Signature.3	0.00259534	create	10	AML	HOX-related factors	33	2.49827	Signature 3 (create)
HOXA2	Signature.3	0.00138275	create	10		HOX-related factors	33	2.63534	Signature 3 (create)
HOXA5	Signature.3	0.00186893	create	8		HOX-related factors	33	2.56948	Signature 3 (create)
Hoxa9	Signature.3	0.00236036	create	11	AML*	HOX-related factors	33	2.7976	Signature 3 (create)
HOXB13	Signature.3	0.00281496	create	10		HOX-related factors	33	2.45234	Signature 3 (create)
HOXB2	Signature.3	0.00150078	create	10		HOX-related factors	33	2.55535	Signature 3 (create)
HOXB3	Signature.3	0.00153206	create	10		HOX-related factors	33	2.57191	Signature 3 (create)
Hoxb5	Signature.3	0.00211719	create	16		HOX-related factors	33	3.00611	Signature 3 (create)
HOXC10	Signature.3	0.0019301	create	10		HOX-related factors	33	2.5764	Signature 3 (create)
HOXC11	Signature.3	0.00173043	create	11	AML	HOX-related factors	33	2.74612	Signature 3 (create)
HOXC12	Signature.3	0.00177589	create	11		HOX-related factors	33	2.7811	Signature 3 (create)
HOXC13	Signature.3	0.00196246	create	11	AML	HOX-related factors	33	2.82932	Signature 3 (create)
Hoxc9	Signature.3	0.00224477	create	13		HOX-related factors	33	2.84682	Signature 3 (create)
HOXD11	Signature.3	0.00216046	create	10	AML	HOX-related factors	33	2.52328	Signature 3 (create)
HOXD12	Signature.3	0.00147116	create	11		HOX-related factors	33	2.92115	Signature 3 (create)
HOXD13	Signature.3	0.00279422	create	10	AML*	HOX-related factors	33	2.39607	Signature 3 (create)
Hoxd3	Signature.3	0.00212185	create	16		HOX-related factors	33	3.00445	Signature 3 (create)
Hoxd8	Signature.3	0.00413129	create	17		HOX-related factors	33	2.68066	Signature 3 (create)
Hoxd9	Signature.3	0.00307138	create	10		HOX-related factors	33	2.39768	Signature 3 (create)
HSF1	Signature.3	0.00123473	create	13		HSF factors	3	3.14333	Signature 3 (create)
HSF2	Signature.3	0.00127076	create	13		HSF factors	3	3.13732	Signature 3 (create)
HSF4	Signature.3	0.00101386	create	13		HSF factors	3	3.18025	Signature 3 (create)
Id2	Signature.3	0.000590527	create	8		HLH domain only	2	2.40924	Signature 3 (create)
ID4	Signature.3	0.00135422	create	10		HLH domain only	2	2.80953	Signature 3 (create)
INSM1	Signature.3	0.00150796	create	12		Factors with multiple dispersed zinc fingers	6	3.07043	Signature 3 (create)
IRF2	Signature.3	0.00221162	create	18		Interferon-regulatory factors	4	3.09565	Signature 3 (create)
IRF7	Signature.3	0.00311112	create	14		Interferon-regulatory factors	4	2.72142	Signature 3 (create)
IRF8	Signature.3	0.00177781	create	14		Interferon-regulatory factors	4	3.06226	Signature 3 (create)
IRF9	Signature.3	0.00248491	create	15		Interferon-regulatory factors	4	2.95153	Signature 3 (create)
ISL2	Signature.3	0.00213984	create	8		HD-LIM factors	9	2.57208	Signature 3 (create)
ISX	Signature.3	0.00189516	create	8		Paired-related HD factors	35	2.02425	Signature 3 (create)
JDP2	Signature.3	0.00131465	create	9		Fos-related factors	6	2.9065	Signature 3 (create)
JDP2_var2	Signature.3	0.000891127	create	12		Fos-related factors	6	3.02455	Signature 3 (create)
JUN	Signature.3	0.00153176	create	13	sarcoma	Jun-related factors	9	3.21865	Signature 3 (create)
JUN_var2	Signature.3	0.00182289	create	14		Jun-related factors	9	3.15188	Signature 3 (create)
JUNB	Signature.3	0.00160355	create	11		Jun-related factors	9	3.04788	Signature 3 (create)
JUND	Signature.3	0.0011229	create	11		Jun-related factors	9	3.01222	Signature 3 (create)
JUND_var2	Signature.3	0.00164356	create	15		Jun-related factors	9	3.22182	Signature 3 (create)
Klf1	Signature.3	0.00165334	create	11		Three-zinc finger Kr√ºppel-related factors	16	2.87549	Signature 3 (create)
Klf12	Signature.3	0.00121872	create	15		Three-zinc finger Kr√ºppel-related factors	16	3.21609	Signature 3 (create)
KLF13	Signature.3	0.00121921	create	18		Three-zinc finger Kr√ºppel-related factors	16	3.32882	Signature 3 (create)
KLF14	Signature.3	0.00118333	create	14		Three-zinc finger Kr√ºppel-related factors	16	3.06067	Signature 3 (create)
KLF16	Signature.3	0.00164601	create	11		Three-zinc finger Kr√ºppel-related factors	16	2.73067	Signature 3 (create)
Klf4	Signature.3	0.00161361	create	10	meningioma	Three-zinc finger Kr√ºppel-related factors	16	2.69973	Signature 3 (create)
KLF5	Signature.3	0.00190524	create	10		Three-zinc finger Kr√ºppel-related factors	16	2.72078	Signature 3 (create)
LBX1	Signature.3	0.00175729	create	8		NK-related factors	33	2.26106	Signature 3 (create)
LBX2	Signature.3	0.00141022	create	10		NK-related factors	33	2.62289	Signature 3 (create)
LEF1	Signature.3	0.002877	create	15	AML,B-ALL,eyelid sebaceous carcinoma,lymphomas,T-ALL	TCF-7-related factors	3	3.07608	Signature 3 (create)
LHX2	Signature.3	0.00125601	create	10		HD-LIM factors	9	2.57405	Signature 3 (create)
Lhx3	Signature.3	0.00356335	create	13		HD-LIM factors	9	2.42522	Signature 3 (create)
Lhx4	Signature.3	0.0018266	create	8		HD-LIM factors	9	1.99091	Signature 3 (create)
LHX6	Signature.3	0.00105453	create	10		HD-LIM factors	9	2.57599	Signature 3 (create)
Lhx8	Signature.3	0.00116205	create	8		HD-LIM factors	9	1.99919	Signature 3 (create)
LHX9	Signature.3	0.001975	create	8		HD-LIM factors	9	2.09688	Signature 3 (create)
LIN54	Signature.3	0.00282869	create	9		-	3	2.1615	Signature 3 (create)
LMX1A	Signature.3	0.00169237	create	8		HD-LIM factors	9	1.92132	Signature 3 (create)
LMX1B	Signature.3	0.00234416	create	8		HD-LIM factors	9	1.85326	Signature 3 (create)
MAF::NFE2	Signature.3	0.00163782	create	15	MM	Jun-related factors::Maf-related factors	3	3.25348	Signature 3 (create)
Mafb	Signature.3	0.00147679	create	12	MM	Maf-related factors	4	3.13931	Signature 3 (create)
MAFF	Signature.3	0.00227504	create	18		Maf-related factors	4	3.21638	Signature 3 (create)
MAFG::NFE2L1	Signature.3	0.00175297	create	6		Jun-related factors::Maf-related factors	3	1.57855	Signature 3 (create)
MAFK	Signature.3	0.0019403	create	15		Maf-related factors	4	3.20362	Signature 3 (create)
MAX	Signature.3	0.000850716	create	10	colon carcinoma,endometrioid carcinoma,pheochromocytoma	bHLH-ZIP factors	18	2.59503	Signature 3 (create)
MAX::MYC	Signature.3	0.00117919	create	11	colon carcinoma,endometrioid carcinoma,pheochromocytoma,amplified in other cancers,B-CLL,Burkitt lymphoma	bHLH-ZIP factors::bHLH-ZIP factors	1	3.05596	Signature 3 (create)
Mecom	Signature.3	0.00262956	create	14	AML,CML,MDS	Factors with multiple dispersed zinc fingers	6	3.03046	Signature 3 (create)
MEF2A	Signature.3	0.00274996	create	12		Regulators of differentiation	4	2.37531	Signature 3 (create)
MEF2B	Signature.3	0.00225143	create	12		Regulators of differentiation	4	2.46446	Signature 3 (create)
MEF2C	Signature.3	0.00390051	create	15		Regulators of differentiation	4	2.81816	Signature 3 (create)
MEF2D	Signature.3	0.0026229	create	12		Regulators of differentiation	4	2.42804	Signature 3 (create)
MEIS1	Signature.3	0.00241934	create	7		TALE-type homeo domain factors	8	1.88451	Signature 3 (create)
MEIS2	Signature.3	0.00195221	create	8		TALE-type homeo domain factors	8	2.49519	Signature 3 (create)
MEIS3	Signature.3	0.00203261	create	8		TALE-type homeo domain factors	8	2.62488	Signature 3 (create)
MEOX1	Signature.3	0.00123385	create	10		HOX-related factors	33	2.69286	Signature 3 (create)
MEOX2	Signature.3	0.00158564	create	10		HOX-related factors	33	2.64209	Signature 3 (create)
MGA	Signature.3	0.00169147	create	8		TBX6-related factors	1	2.70471	Signature 3 (create)
Mitf	Signature.3	0.00117819	create	10	melanoma	bHLH-ZIP factors	18	2.9887	Signature 3 (create)
mix-a	Signature.3	0.00172011	create	11		Paired-related HD factors	35	2.51352	Signature 3 (create)
MIXL1	Signature.3	0.00148686	create	10		Paired-related HD factors	35	2.46164	Signature 3 (create)
MLX	Signature.3	0.000763059	create	10		bHLH-ZIP factors	18	2.95487	Signature 3 (create)
Mlxip	Signature.3	0.000563088	create	8		bHLH-ZIP factors	18	2.35776	Signature 3 (create)
MLXIPL	Signature.3	0.00114536	create	10		bHLH-ZIP factors	18	2.93007	Signature 3 (create)
MNT	Signature.3	0.000855697	create	10		bHLH-ZIP factors	18	2.74831	Signature 3 (create)
MNX1	Signature.3	0.00192771	create	10	AML	HOX-related factors	33	2.48915	Signature 3 (create)
MSC	Signature.3	0.00130119	create	10		Tal-related factors	15	2.98043	Signature 3 (create)
MSX1	Signature.3	0.00174945	create	8		NK-related factors	33	2.16518	Signature 3 (create)
MSX2	Signature.3	0.00191844	create	8		NK-related factors	33	2.11921	Signature 3 (create)
Msx3	Signature.3	0.00208733	create	8		NK-related factors	33	1.95638	Signature 3 (create)
MTF1	Signature.3	0.000982792	create	14		More than 3 adjacent zinc finger factors	30	3.21816	Signature 3 (create)
Myb	Signature.3	0.00205471	create	10	adenoid cystic carcinoma	Myb/SANT domain factors	4	3.01784	Signature 3 (create)
MYBL1	Signature.3	0.000616832	create	12		Myb/SANT domain factors	4	3.03599	Signature 3 (create)
MYBL2	Signature.3	0.000555908	create	15		Myb/SANT domain factors	4	3.20727	Signature 3 (create)
Myc	Signature.3	0.00157861	create	10	amplified in other cancers,B-CLL,Burkitt lymphoma	bHLH-ZIP factors	18	2.91797	Signature 3 (create)
Mycn	Signature.3	0.00122976	create	8	neuroblastoma	bHLH-ZIP factors	18	2.67626	Signature 3 (create)
MYF6	Signature.3	0.00132472	create	10		MyoD / ASC-related factors	4	2.96115	Signature 3 (create)
Myod1	Signature.3	0.00129582	create	13	embryonal rhabdomyosarcoma	MyoD / ASC-related factors	4	3.06921	Signature 3 (create)
Myog	Signature.3	0.00139291	create	11		MyoD / ASC-related factors	4	2.94713	Signature 3 (create)
MZF1	Signature.3	0.00219649	create	6		More than 3 adjacent zinc finger factors	30	1.16817	Signature 3 (create)
MZF1_var2	Signature.3	0.00163579	create	10		More than 3 adjacent zinc finger factors	30	2.92643	Signature 3 (create)
NEUROD2	Signature.3	0.00105284	create	10		Tal-related factors	15	2.86142	Signature 3 (create)
Neurog1	Signature.3	0.00131311	create	10		Tal-related factors	15	2.92944	Signature 3 (create)
NEUROG2	Signature.3	0.00102819	create	10		Tal-related factors	15	2.95376	Signature 3 (create)
NFAT5	Signature.3	0.00284246	create	10		NFAT-related factors	4	2.7155	Signature 3 (create)
NFATC1	Signature.3	0.00184953	create	10		NFAT-related factors	4	2.76317	Signature 3 (create)
NFATC2	Signature.3	0.00267459	create	7	Ewing sarcoma	NFAT-related factors	4	2.29681	Signature 3 (create)
NFATC3	Signature.3	0.002122	create	10		NFAT-related factors	4	2.78423	Signature 3 (create)
NFE2	Signature.3	0.00103315	create	11		Jun-related factors	9	3.01541	Signature 3 (create)
Nfe2l2	Signature.3	0.00147018	create	15	HNSCC,NSCLC	Jun-related factors	9	3.27916	Signature 3 (create)
NFIA	Signature.3	0.00169662	create	10		Nuclear factor 1	3	3.0133	Signature 3 (create)
NFIC	Signature.3	0.00197241	create	6		Nuclear factor 1	3	1.73741	Signature 3 (create)
NFIC::TLX1	Signature.3	0.0011183	create	14	T-ALL	NK-related factors::Nuclear factor 1	1	3.16648	Signature 3 (create)
NFIL3	Signature.3	0.00193917	create	11		C/EBP-related	8	2.79194	Signature 3 (create)
NFIX	Signature.3	0.00168969	create	9		Nuclear factor 1	3	2.76533	Signature 3 (create)
NFKB1	Signature.3	0.000706799	create	13		NF-kappaB-related factors	4	3.01783	Signature 3 (create)
NFKB2	Signature.3	0.000672834	create	13	B-NHL	NF-kappaB-related factors	4	3.0024	Signature 3 (create)
NFYA	Signature.3	0.00114992	create	18		Heteromeric CCAAT-binding factors	2	3.30311	Signature 3 (create)
NFYB	Signature.3	0.00114628	create	15		Heteromeric CCAAT-binding factors	2	3.2308	Signature 3 (create)
NHLH1	Signature.3	0.000881053	create	10		Tal-related factors	15	2.79032	Signature 3 (create)
NKX2-3	Signature.3	0.00156136	create	10		NK-related factors	33	3.0053	Signature 3 (create)
Nkx2-5	Signature.3	0.00265128	create	7		NK-related factors	33	2.09656	Signature 3 (create)
Nkx2-5_var2	Signature.3	0.0014955	create	11		NK-related factors	33	3.04938	Signature 3 (create)
NKX2-8	Signature.3	0.00174481	create	9		NK-related factors	33	2.89459	Signature 3 (create)
Nkx3-1	Signature.3	0.00199499	create	9		NK-related factors	33	2.90092	Signature 3 (create)
NKX3-2	Signature.3	0.0018955	create	9		NK-related factors	33	2.91506	Signature 3 (create)
NKX6-1	Signature.3	0.00201215	create	8		NK-related factors	33	2.17494	Signature 3 (create)
NKX6-2	Signature.3	0.00219523	create	8		NK-related factors	33	2.13188	Signature 3 (create)
Nobox	Signature.3	0.00172162	create	8		Paired-related HD factors	35	2.54174	Signature 3 (create)
NOTO	Signature.3	0.00151848	create	10		NK-related factors	33	2.52235	Signature 3 (create)
Npas2	Signature.3	0.0013991	create	10		PAS domain factors	5	2.85783	Signature 3 (create)
NR1H2::RXRA	Signature.3	0.00165284	create	17		NR1::NR2 Dimers	5	3.28275	Signature 3 (create)
Nr1h3::Rxra	Signature.3	0.0014042	create	19		NR1::NR2 Dimers	5	3.33915	Signature 3 (create)
NR2C2	Signature.3	0.00188065	create	15		RXR-related receptors (NR2)	11	3.18266	Signature 3 (create)
Nr2e1	Signature.3	0.00274641	create	9		RXR-related receptors (NR2)	11	2.95171	Signature 3 (create)
Nr2e3	Signature.3	0.000892833	create	7		RXR-related receptors (NR2)	11	1.91425	Signature 3 (create)
NR2F1	Signature.3	0.000836563	create	13		RXR-related receptors (NR2)	11	3.1105	Signature 3 (create)
Nr2f6	Signature.3	0.00151883	create	14		RXR-related receptors (NR2)	11	3.27629	Signature 3 (create)
Nr2f6_var2	Signature.3	0.00159096	create	15		RXR-related receptors (NR2)	11	3.293	Signature 3 (create)
NR3C1	Signature.3	0.000788647	create	17		Steroid hormone receptors (NR3)	8	3.30554	Signature 3 (create)
NR3C2	Signature.3	0.000733464	create	17		Steroid hormone receptors (NR3)	8	3.30228	Signature 3 (create)
NR4A2	Signature.3	0.00186588	create	8		NGFI-B-related receptors (NR4)	1	2.93844	Signature 3 (create)
Nr5a2	Signature.3	0.00151984	create	15		FTZ-F1-related receptors (NR5)	1	3.24886	Signature 3 (create)
NRF1	Signature.3	0.000777198	create	11		Jun-related factors	9	2.84752	Signature 3 (create)
NRL	Signature.3	0.00148996	create	11		Maf-related factors	4	3.05638	Signature 3 (create)
OLIG1	Signature.3	0.00104458	create	10		Tal-related factors	15	2.95623	Signature 3 (create)
OLIG2	Signature.3	0.00124031	create	10	T-ALL	Tal-related factors	15	2.84512	Signature 3 (create)
OLIG3	Signature.3	0.00123562	create	10		Tal-related factors	15	2.89698	Signature 3 (create)
ONECUT1	Signature.3	0.0018791	create	14		HD-CUT factors	5	2.80704	Signature 3 (create)
ONECUT2	Signature.3	0.00239607	create	14		HD-CUT factors	5	2.74798	Signature 3 (create)
ONECUT3	Signature.3	0.00306803	create	14		HD-CUT factors	5	2.71171	Signature 3 (create)
OTX1	Signature.3	0.00121966	create	8		Paired-related HD factors	35	2.51395	Signature 3 (create)
OTX2	Signature.3	0.00164757	create	8		Paired-related HD factors	35	2.54676	Signature 3 (create)
PAX1	Signature.3	0.000819051	create	17		Paired domain only	4	3.35027	Signature 3 (create)
Pax2	Signature.3	0.00164831	create	8		Paired domain only	4	2.59851	Signature 3 (create)
PAX3	Signature.3	0.0014815	create	10	alveolar rhabdomyosarcoma	Paired plus homeo domain	4	2.48285	Signature 3 (create)
PAX4	Signature.3	0.0013018	create	8		Paired plus homeo domain	4	1.91005	Signature 3 (create)
PAX5	Signature.3	0.00112506	create	19	ALL,B-ALL,NHL	Paired domain only	4	3.34771	Signature 3 (create)
Pax6	Signature.3	0.00135236	create	14		Paired plus homeo domain	4	3.25632	Signature 3 (create)
PAX7	Signature.3	0.00174496	create	10	alveolar rhabdomyosarcoma	Paired plus homeo domain	4	2.43232	Signature 3 (create)
PAX9	Signature.3	0.000811796	create	17		Paired domain only	4	3.33849	Signature 3 (create)
PBX1	Signature.3	0.00205398	create	12	myoepithelioma,pre B-ALL	TALE-type homeo domain factors	8	2.99593	Signature 3 (create)
PDX1	Signature.3	0.00201883	create	8		HOX-related factors	33	2.17211	Signature 3 (create)
PHOX2A	Signature.3	0.00210467	create	11		Paired-related HD factors	35	2.5705	Signature 3 (create)
Phox2b	Signature.3	0.0020482	create	11	neuroblastoma	Paired-related HD factors	35	2.60744	Signature 3 (create)
Pitx1	Signature.3	0.00179318	create	8		Paired-related HD factors	35	2.65492	Signature 3 (create)
PITX3	Signature.3	0.00153157	create	9		Paired-related HD factors	35	2.81891	Signature 3 (create)
PKNOX1	Signature.3	0.00112642	create	12		TALE-type homeo domain factors	8	3.17178	Signature 3 (create)
PKNOX2	Signature.3	0.00124217	create	12		TALE-type homeo domain factors	8	3.17937	Signature 3 (create)
PLAG1	Signature.3	0.00146014	create	14	lipoblastoma,salivary adenoma	More than 3 adjacent zinc finger factors	30	2.9805	Signature 3 (create)
POU1F1	Signature.3	0.00309664	create	14		POU domain factors	17	2.80799	Signature 3 (create)
POU2F1	Signature.3	0.00284713	create	12		POU domain factors	17	2.75007	Signature 3 (create)
POU2F2	Signature.3	0.00302069	create	13		POU domain factors	17	2.73665	Signature 3 (create)
Pou2f3	Signature.3	0.00286663	create	16		POU domain factors	17	2.93203	Signature 3 (create)
POU3F1	Signature.3	0.00310962	create	12		POU domain factors	17	2.68524	Signature 3 (create)
POU3F2	Signature.3	0.0029117	create	12		POU domain factors	17	2.75305	Signature 3 (create)
POU3F3	Signature.3	0.00359678	create	13		POU domain factors	17	2.71264	Signature 3 (create)
POU3F4	Signature.3	0.00298319	create	9		POU domain factors	17	2.75364	Signature 3 (create)
POU4F1	Signature.3	0.00367114	create	14		POU domain factors	17	2.59816	Signature 3 (create)
POU4F2	Signature.3	0.0033489	create	16		POU domain factors	17	2.80337	Signature 3 (create)
POU4F3	Signature.3	0.00398905	create	16		POU domain factors	17	2.70629	Signature 3 (create)
Pou5f1::Sox2	Signature.3	0.00344633	create	15	sarcoma,NSCLC,oesophageal squamous carcinoma	POU domain factors::SOX-related factors	1	3.00212	Signature 3 (create)
POU5F1B	Signature.3	0.00319922	create	9		POU domain factors	17	2.65918	Signature 3 (create)
POU6F1	Signature.3	0.00111746	create	10		POU domain factors	17	2.324	Signature 3 (create)
POU6F2	Signature.3	0.00195588	create	10		POU domain factors	17	2.78181	Signature 3 (create)
Pparg::Rxra	Signature.3	0.0020214	create	15	follicular thyroid	NR1::NR2 Dimers	5	3.22157	Signature 3 (create)
PRDM1	Signature.3	0.00384599	create	15	DLBCL	More than 3 adjacent zinc finger factors	30	2.89541	Signature 3 (create)
PROP1	Signature.3	0.0025687	create	11		Paired-related HD factors	35	2.42955	Signature 3 (create)
PROX1	Signature.3	0.000910082	create	12		HD-PROS factors	1	3.14315	Signature 3 (create)
PRRX1	Signature.3	0.0020615	create	8	AML	Paired-related HD factors	35	1.89506	Signature 3 (create)
Prrx2	Signature.3	0.0018693	create	8		Paired-related HD factors	35	1.95842	Signature 3 (create)
RARA	Signature.3	0.00186258	create	18	APL	Thyroid hormone receptor-related factors (NR1)	9	3.31277	Signature 3 (create)
RARA_var2	Signature.3	0.0012836	create	17		Thyroid hormone receptor-related factors (NR1)	9	3.32148	Signature 3 (create)
RARA::RXRA	Signature.3	0.00129625	create	17	APL	NR1::NR2 Dimers	5	3.31937	Signature 3 (create)
Rarb	Signature.3	0.00184449	create	16		Thyroid hormone receptor-related factors (NR1)	9	3.29369	Signature 3 (create)
Rarb_var2	Signature.3	0.00135141	create	17		Thyroid hormone receptor-related factors (NR1)	9	3.32513	Signature 3 (create)
Rarg	Signature.3	0.00163761	create	16		Thyroid hormone receptor-related factors (NR1)	9	3.31423	Signature 3 (create)
Rarg_var2	Signature.3	0.00129184	create	17		Thyroid hormone receptor-related factors (NR1)	9	3.31561	Signature 3 (create)
RAX	Signature.3	0.00180874	create	10		Paired-related HD factors	35	2.35362	Signature 3 (create)
RAX2	Signature.3	0.00172078	create	8		Paired-related HD factors	35	1.97297	Signature 3 (create)
REL	Signature.3	0.00115617	create	10	Hodgkin lymphoma	NF-kappaB-related factors	4	2.98964	Signature 3 (create)
RELA	Signature.3	0.00125268	create	10		NF-kappaB-related factors	4	2.95662	Signature 3 (create)
Rfx1	Signature.3	0.000995731	create	14		RFX-related factors	5	3.29576	Signature 3 (create)
RFX2	Signature.3	0.000807003	create	16		RFX-related factors	5	3.28453	Signature 3 (create)
RFX3	Signature.3	0.000837006	create	16		RFX-related factors	5	3.30352	Signature 3 (create)
RFX4	Signature.3	0.00101613	create	16		RFX-related factors	5	3.28999	Signature 3 (create)
RFX5	Signature.3	0.000855681	create	16		RFX-related factors	5	3.30377	Signature 3 (create)
Rhox11	Signature.3	0.00163203	create	17		Paired-related HD factors	35	3.20847	Signature 3 (create)
RHOXF1	Signature.3	0.00161916	create	8		Paired-related HD factors	35	2.74928	Signature 3 (create)
RORA	Signature.3	0.00162722	create	10		Thyroid hormone receptor-related factors (NR1)	9	3.14783	Signature 3 (create)
RORA_var2	Signature.3	0.00169113	create	14		Thyroid hormone receptor-related factors (NR1)	9	3.25284	Signature 3 (create)
RUNX1	Signature.3	0.00202844	create	11	AML,pre B-ALL,T-ALL	Runt-related factors	3	3.08452	Signature 3 (create)
RUNX2	Signature.3	0.00131873	create	9		Runt-related factors	3	2.80739	Signature 3 (create)
RUNX3	Signature.3	0.00138548	create	10		Runt-related factors	3	2.96244	Signature 3 (create)
Rxra	Signature.3	0.00149307	create	14		RXR-related receptors (NR2)	11	3.26535	Signature 3 (create)
RXRA::VDR	Signature.3	0.00120485	create	15		NR1::NR2 Dimers	5	3.30875	Signature 3 (create)
RXRB	Signature.3	0.00170271	create	14		RXR-related receptors (NR2)	11	3.24936	Signature 3 (create)
RXRG	Signature.3	0.00171058	create	14		RXR-related receptors (NR2)	11	3.25512	Signature 3 (create)
SCRT1	Signature.3	0.00170061	create	15		More than 3 adjacent zinc finger factors	30	3.27039	Signature 3 (create)
SCRT2	Signature.3	0.00143793	create	13		More than 3 adjacent zinc finger factors	30	3.23567	Signature 3 (create)
SHOX	Signature.3	0.00215594	create	8		Paired-related HD factors	35	1.91694	Signature 3 (create)
Shox2	Signature.3	0.00178066	create	8		Paired-related HD factors	35	1.94552	Signature 3 (create)
Six3	Signature.3	0.00166706	create	17		HD-SINE factors	1	3.24149	Signature 3 (create)
SMAD2::SMAD3::SMAD4	Signature.3	0.00133887	create	13	colorectal carcinoma,hepatocellular carcinoma,colorectal carcinoma,oral squamous cell carcinoma,colorectal,gastrointestinal polyp,pancreatic,small intestine	SMAD factors::SMAD factors::SMAD factors	1	3.10916	Signature 3 (create)
SMAD3	Signature.3	0.00086504	create	10	colorectal carcinoma,oral squamous cell carcinoma	SMAD factors	1	2.90687	Signature 3 (create)
SNAI2	Signature.3	0.00197985	create	9		More than 3 adjacent zinc finger factors	30	2.89448	Signature 3 (create)
Sox1	Signature.3	0.00147346	create	15		SOX-related factors	13	3.18891	Signature 3 (create)
SOX10	Signature.3	0.00218329	create	6		SOX-related factors	13	1.90082	Signature 3 (create)
Sox11	Signature.3	0.00228152	create	15		SOX-related factors	13	3.12161	Signature 3 (create)
Sox17	Signature.3	0.00225545	create	9		SOX-related factors	13	2.83676	Signature 3 (create)
Sox2	Signature.3	0.00235214	create	8	NSCLC,oesophageal squamous carcinoma	SOX-related factors	13	2.77516	Signature 3 (create)
SOX21	Signature.3	0.00196362	create	15		SOX-related factors	13	3.15424	Signature 3 (create)
Sox3	Signature.3	0.00272719	create	10		SOX-related factors	13	2.6968	Signature 3 (create)
SOX4	Signature.3	0.00235807	create	16		SOX-related factors	13	3.17267	Signature 3 (create)
Sox5	Signature.3	0.00273613	create	7		SOX-related factors	13	2.42265	Signature 3 (create)
Sox6	Signature.3	0.00289671	create	10		SOX-related factors	13	2.84662	Signature 3 (create)
SOX8	Signature.3	0.00228503	create	16		SOX-related factors	13	3.16387	Signature 3 (create)
SOX9	Signature.3	0.00209664	create	9		SOX-related factors	13	2.83052	Signature 3 (create)
SP1	Signature.3	0.00180561	create	11		Three-zinc finger Kr√ºppel-related factors	16	2.80274	Signature 3 (create)
SP2	Signature.3	0.00179054	create	15		Three-zinc finger Kr√ºppel-related factors	16	2.97409	Signature 3 (create)
SP3	Signature.3	0.00169621	create	11		Three-zinc finger Kr√ºppel-related factors	16	2.71207	Signature 3 (create)
SP4	Signature.3	0.00133397	create	17		Three-zinc finger Kr√ºppel-related factors	16	3.18365	Signature 3 (create)
SP8	Signature.3	0.0015753	create	12		Three-zinc finger Kr√ºppel-related factors	16	2.87555	Signature 3 (create)
SPDEF	Signature.3	0.000959612	create	11		Ets-related factors	25	3.16861	Signature 3 (create)
SPI1	Signature.3	0.002111	create	14		Ets-related factors	25	3.09598	Signature 3 (create)
SPIB	Signature.3	0.00195406	create	7		Ets-related factors	25	2.42389	Signature 3 (create)
SPIC	Signature.3	0.00203771	create	14		Ets-related factors	25	3.09884	Signature 3 (create)
Spz1	Signature.3	0.00143808	create	11		-	3	3.22148	Signature 3 (create)
SREBF1	Signature.3	0.00141276	create	10		bHLH-ZIP factors	18	2.98779	Signature 3 (create)
Srebf1_var2	Signature.3	0.000798157	create	10		bHLH-ZIP factors	18	2.89126	Signature 3 (create)
SREBF2	Signature.3	0.00147479	create	10		bHLH-ZIP factors	18	3.01908	Signature 3 (create)
SREBF2_var2	Signature.3	0.000727471	create	10		bHLH-ZIP factors	18	2.89868	Signature 3 (create)
SRF	Signature.3	0.00107539	create	16		Responders to external signals (SRF/RLM1)	1	3.21985	Signature 3 (create)
SRY	Signature.3	0.0034891	create	9		SOX-related factors	13	2.53563	Signature 3 (create)
STAT1	Signature.3	0.00192924	create	11		STAT factors	4	3.0663	Signature 3 (create)
STAT1::STAT2	Signature.3	0.00334315	create	15		STAT factors::STAT factors	2	2.67393	Signature 3 (create)
STAT3	Signature.3	0.00235119	create	11	paediatric large granular lymphocytic leukaemia,T-cell large granular lymphocytic leukaemia	STAT factors	4	2.95247	Signature 3 (create)
Stat4	Signature.3	0.00207793	create	14		STAT factors	4	3.06175	Signature 3 (create)
Stat5a::Stat5b	Signature.3	0.00198918	create	11	APL,large granular lymphocytic leukaemia,skin basal cell	STAT factors::STAT factors	2	3.0685	Signature 3 (create)
Stat6	Signature.3	0.00248801	create	15	meningeal haemangiopericytoma,solitary fibrous tumour	STAT factors	4	2.9256	Signature 3 (create)
T	Signature.3	0.000820238	create	16		Brachyury-related factors	1	3.27037	Signature 3 (create)
TAL1::TCF3	Signature.3	0.00170157	create	12	lymphoblastic leukaemia/biphasic,pre B-ALL	E2A-related factors::Tal-related factors	2	3.14935	Signature 3 (create)
TBP	Signature.3	0.0018122	create	15		TBP-related factors	1	2.84338	Signature 3 (create)
TBR1	Signature.3	0.00178309	create	10		TBrain-related factors	3	3.07274	Signature 3 (create)
TBX1	Signature.3	0.00165204	create	8		TBX1-related factors	3	2.72573	Signature 3 (create)
TBX15	Signature.3	0.00200771	create	8		TBX1-related factors	3	2.69314	Signature 3 (create)
TBX2	Signature.3	0.00169923	create	11		TBX2-related factors	3	3.12792	Signature 3 (create)
TBX20	Signature.3	0.00212894	create	11		TBX1-related factors	3	3.09255	Signature 3 (create)
TBX21	Signature.3	0.00187764	create	10		TBrain-related factors	3	3.09611	Signature 3 (create)
TBX4	Signature.3	0.00186474	create	8		TBX2-related factors	3	2.7532	Signature 3 (create)
TBX5	Signature.3	0.00202239	create	8		TBX2-related factors	3	2.62232	Signature 3 (create)
Tcf12	Signature.3	0.00148408	create	11	extraskeletal myxoid chondrosarcoma	E2A-related factors	3	3.00719	Signature 3 (create)
Tcf21	Signature.3	0.00098003	create	14		Tal-related factors	15	3.17806	Signature 3 (create)
TCF3	Signature.3	0.00108096	create	10	pre B-ALL	E2A-related factors	3	2.78012	Signature 3 (create)
TCF4	Signature.3	0.00120399	create	10		E2A-related factors	3	2.80573	Signature 3 (create)
Tcf7	Signature.3	0.00257754	create	12		TCF-7-related factors	3	3.00435	Signature 3 (create)
TCF7L2	Signature.3	0.0027817	create	14	colorectal	TCF-7-related factors	3	2.99315	Signature 3 (create)
Tcfl5	Signature.3	0.000291321	create	10		PAS domain factors	5	2.68258	Signature 3 (create)
TEAD1	Signature.3	0.00205876	create	10		TEF-1-related factors	4	3.04895	Signature 3 (create)
TEAD3	Signature.3	0.0020898	create	8		TEF-1-related factors	4	2.66733	Signature 3 (create)
TEAD4	Signature.3	0.00203657	create	10		TEF-1-related factors	4	2.99941	Signature 3 (create)
TEF	Signature.3	0.00116599	create	12		TEF-1-related factors	4	2.75515	Signature 3 (create)
TFAP2A	Signature.3	0.000746195	create	11		AP-2	9	2.62981	Signature 3 (create)
TFAP2A_var2	Signature.3	0.000706841	create	12		AP-2	9	2.73882	Signature 3 (create)
TFAP2A_var3	Signature.3	0.000470816	create	13		AP-2	9	2.85986	Signature 3 (create)
TFAP2B	Signature.3	0.000646684	create	12		AP-2	9	2.77595	Signature 3 (create)
TFAP2B_var2	Signature.3	0.000636232	create	11		AP-2	9	2.6622	Signature 3 (create)
TFAP2B_var3	Signature.3	0.000559044	create	13		AP-2	9	2.86611	Signature 3 (create)
TFAP2C	Signature.3	0.000634517	create	12		AP-2	9	2.7842	Signature 3 (create)
TFAP2C_var2	Signature.3	0.000650596	create	11		AP-2	9	2.66373	Signature 3 (create)
TFAP2C_var3	Signature.3	0.000496559	create	13		AP-2	9	2.8398	Signature 3 (create)
TFAP4	Signature.3	0.00100122	create	10		bHLH-ZIP factors	18	2.86381	Signature 3 (create)
TFCP2	Signature.3	0.000904774	create	10		CP2-related factors	1	2.99058	Signature 3 (create)
TFE3	Signature.3	0.000901927	create	10	alveolar soft part sarcoma,papillary renal,renal	bHLH-ZIP factors	18	2.84624	Signature 3 (create)
TFEB	Signature.3	0.000906222	create	10	renal cell carcinoma (childhood epithelioid)	bHLH-ZIP factors	18	2.84776	Signature 3 (create)
TFEC	Signature.3	0.000929677	create	10		bHLH-ZIP factors	18	2.93318	Signature 3 (create)
TGIF1	Signature.3	0.00100429	create	12		TALE-type homeo domain factors	8	3.18839	Signature 3 (create)
TGIF2	Signature.3	0.000953646	create	12		TALE-type homeo domain factors	8	3.19142	Signature 3 (create)
THAP1	Signature.3	0.00157148	create	9		THAP-related factors	1	2.97198	Signature 3 (create)
TP53	Signature.3	0.000900016	create	18	adrenocortical,adrenocortical carcinoma,breast,colorectal,glioma,lung,multiple other tumour types,sarcoma,Spitzoid tumour	p53-related factors	3	3.25342	Signature 3 (create)
TP63	Signature.3	0.000893078	create	18	DLBCL,HNSCC,NSCLC	p53-related factors	3	3.26787	Signature 3 (create)
TP73	Signature.3	0.000918751	create	18		p53-related factors	3	3.26661	Signature 3 (create)
Twist2	Signature.3	0.000934666	create	10		Tal-related factors	15	2.52277	Signature 3 (create)
UNCX	Signature.3	0.00173092	create	8		Paired-related HD factors	35	1.8866	Signature 3 (create)
USF1	Signature.3	0.00147563	create	11		bHLH-ZIP factors	18	3.0829	Signature 3 (create)
USF2	Signature.3	0.00138644	create	11		bHLH-ZIP factors	18	3.03855	Signature 3 (create)
VAX1	Signature.3	0.00170231	create	8		NK-related factors	33	2.05556	Signature 3 (create)
VAX2	Signature.3	0.00162853	create	8		NK-related factors	33	2.11258	Signature 3 (create)
Vdr	Signature.3	0.00124232	create	16		Thyroid hormone receptor-related factors (NR1)	9	3.32152	Signature 3 (create)
VENTX	Signature.3	0.00178869	create	9		NK-related factors	33	2.56006	Signature 3 (create)
VSX1	Signature.3	0.00188272	create	8		Paired-related HD factors	35	1.87813	Signature 3 (create)
VSX2	Signature.3	0.00184528	create	8		Paired-related HD factors	35	1.88596	Signature 3 (create)
XBP1	Signature.3	0.000772603	create	14		XBP-1-related factors	1	3.27832	Signature 3 (create)
YY1	Signature.3	0.00149245	create	12		More than 3 adjacent zinc finger factors	30	3.15191	Signature 3 (create)
YY2	Signature.3	0.00111779	create	11		More than 3 adjacent zinc finger factors	30	3.10154	Signature 3 (create)
ZBED1	Signature.3	0.000753423	create	13		BED zinc finger factors	1	3.19433	Signature 3 (create)
ZBTB18	Signature.3	0.00171011	create	13		More than 3 adjacent zinc finger factors	30	3.21132	Signature 3 (create)
ZBTB33	Signature.3	0.000454164	create	15		Other factors with up to three adjacent zinc fingers	2	3.28008	Signature 3 (create)
ZBTB7A	Signature.3	0.000928415	create	12		More than 3 adjacent zinc finger factors	30	3.04767	Signature 3 (create)
ZBTB7B	Signature.3	0.00117388	create	12		More than 3 adjacent zinc finger factors	30	2.89604	Signature 3 (create)
ZBTB7C	Signature.3	0.00121551	create	12		More than 3 adjacent zinc finger factors	30	2.93139	Signature 3 (create)
ZEB1	Signature.3	0.00166908	create	9		HD-ZF factors	1	2.94811	Signature 3 (create)
Zfx	Signature.3	0.00100996	create	14		More than 3 adjacent zinc finger factors	30	2.90966	Signature 3 (create)
ZIC1	Signature.3	0.00105025	create	14		More than 3 adjacent zinc finger factors	30	3.12581	Signature 3 (create)
ZIC3	Signature.3	0.00110678	create	15		More than 3 adjacent zinc finger factors	30	3.13711	Signature 3 (create)
ZIC4	Signature.3	0.00103889	create	15		More than 3 adjacent zinc finger factors	30	3.1423	Signature 3 (create)
ZNF143	Signature.3	0.00168698	create	16		More than 3 adjacent zinc finger factors	30	3.29856	Signature 3 (create)
ZNF354C	Signature.3	0.00174979	create	6		More than 3 adjacent zinc finger factors	30	1.86891	Signature 3 (create)
ZNF410	Signature.3	0.00186483	create	17		More than 3 adjacent zinc finger factors	30	3.21469	Signature 3 (create)
Znf423	Signature.3	0.00105673	create	15		Factors with multiple dispersed zinc fingers	6	3.14591	Signature 3 (create)
ZNF740	Signature.3	0.00226559	create	10		Other factors with up to three adjacent zinc fingers	2	2.24823	Signature 3 (create)
Ahr::Arnt	Signature.4	0.000999876	create	6	AML	PAS domain factors::PAS domain factors	2	1.61171	Signature 4 (create)
Alx1	Signature.4	0.00200614	create	17		Paired-related HD factors	35	2.89789	Signature 4 (create)
ALX3	Signature.4	0.00182649	create	10		Paired-related HD factors	35	2.4361	Signature 4 (create)
Alx4	Signature.4	0.00177996	create	17		Paired-related HD factors	35	2.91681	Signature 4 (create)
Ar	Signature.4	0.000837084	create	17	prostate	Steroid hormone receptors (NR3)	8	3.32053	Signature 4 (create)
Arid3a	Signature.4	0.00347073	create	6		ARID-related factors	3	1.66746	Signature 4 (create)
Arid3b	Signature.4	0.00376631	create	11		ARID-related factors	3	2.16498	Signature 4 (create)
Arid5a	Signature.4	0.00288216	create	14		ARID-related factors	3	2.64067	Signature 4 (create)
Arnt	Signature.4	0.000723892	create	6	AML	PAS domain factors	5	1.07725	Signature 4 (create)
ARNT::HIF1A	Signature.4	0.00076106	create	8	AML,colorectal,endometrioid carcinoma,glioblastoma,lung,pancreatic,renal	PAS domain factors::PAS domain factors	2	2.33201	Signature 4 (create)
Arntl	Signature.4	0.00102468	create	10		PAS domain factors	5	2.84043	Signature 4 (create)
Arx	Signature.4	0.00211068	create	17		Paired-related HD factors	35	2.93998	Signature 4 (create)
Ascl2	Signature.4	0.00122812	create	10		MyoD / ASC-related factors	4	2.75695	Signature 4 (create)
Atf1	Signature.4	0.000673768	create	8	angiomatoid fibrous histiocytoma,malignant melanoma of soft parts	CREB-related factors	7	2.51883	Signature 4 (create)
Atf3	Signature.4	0.00150722	create	8		Fos-related factors	6	2.5324	Signature 4 (create)
ATF4	Signature.4	0.00158356	create	13		ATF-4-related factors	1	3.17833	Signature 4 (create)
ATF7	Signature.4	0.000705626	create	14		Jun-related factors	9	3.15746	Signature 4 (create)
Atoh1	Signature.4	0.0010995	create	10		Tal-related factors	15	2.93984	Signature 4 (create)
Bach1::Mafk	Signature.4	0.00140214	create	15		Jun-related factors::Maf-related factors	3	3.17866	Signature 4 (create)
Barhl1	Signature.4	0.0013861	create	10		NK-related factors	33	2.83765	Signature 4 (create)
BARHL2	Signature.4	0.00143759	create	10		NK-related factors	33	2.8193	Signature 4 (create)
BARX1	Signature.4	0.00166946	create	8		NK-related factors	33	2.20413	Signature 4 (create)
BATF::JUN	Signature.4	0.00229354	create	11	sarcoma	B-ATF-related factors::Jun-related factors	1	2.95819	Signature 4 (create)
BATF3	Signature.4	0.000876932	create	14		B-ATF-related factors	1	3.16883	Signature 4 (create)
Bcl6	Signature.4	0.0020588	create	14	CLL,NHL	More than 3 adjacent zinc finger factors	30	3.12294	Signature 4 (create)
BCL6B	Signature.4	0.00156764	create	17		More than 3 adjacent zinc finger factors	30	3.25078	Signature 4 (create)
Bhlha15	Signature.4	0.00134453	create	8		Tal-related factors	15	2.45082	Signature 4 (create)
BHLHE22	Signature.4	0.000850105	create	10		Tal-related factors	15	2.88805	Signature 4 (create)
BHLHE23	Signature.4	0.000891633	create	12		Tal-related factors	15	3.05239	Signature 4 (create)
BHLHE40	Signature.4	0.000546495	create	10		Hairy-related factors	8	2.89089	Signature 4 (create)
BHLHE41	Signature.4	0.000522799	create	10		Hairy-related factors	8	2.89935	Signature 4 (create)
BSX	Signature.4	0.00188859	create	8		NK-related factors	33	2.23522	Signature 4 (create)
CDX1	Signature.4	0.00286727	create	9		HOX-related factors	33	2.36573	Signature 4 (create)
CDX2	Signature.4	0.00295939	create	11	AML	HOX-related factors	33	2.83885	Signature 4 (create)
CEBPA	Signature.4	0.00195298	create	11	AML,MDS	C/EBP-related	8	3.10914	Signature 4 (create)
CEBPB	Signature.4	0.00134049	create	10		C/EBP-related	8	2.99107	Signature 4 (create)
CEBPD	Signature.4	0.00131956	create	10		C/EBP-related	8	2.9675	Signature 4 (create)
CEBPE	Signature.4	0.00131405	create	10		C/EBP-related	8	2.97578	Signature 4 (create)
CEBPG	Signature.4	0.00113113	create	10		C/EBP-related	8	3.00809	Signature 4 (create)
CENPB	Signature.4	0.000527003	create	15		-	3	3.33944	Signature 4 (create)
CLOCK	Signature.4	0.000894176	create	10		PAS domain factors	5	2.65374	Signature 4 (create)
CREB1	Signature.4	0.000855596	create	8	angiomatoid fibrous histiocytoma,clear cell sarcoma	CREB-related factors	7	2.65838	Signature 4 (create)
CREB3	Signature.4	0.00074307	create	14		CREB-related factors	7	3.27502	Signature 4 (create)
CREB3L1	Signature.4	0.000966583	create	14	myxofibrosarcoma	CREB-related factors	7	3.27357	Signature 4 (create)
Creb3l2	Signature.4	0.000906125	create	9	fibromyxoid sarcoma	CREB-related factors	7	2.77761	Signature 4 (create)
Creb5	Signature.4	0.000924488	create	12		CREB-related factors	7	2.94779	Signature 4 (create)
Crem	Signature.4	0.000953262	create	10		CREB-related factors	7	2.93745	Signature 4 (create)
Crx	Signature.4	0.00164784	create	11		Paired-related HD factors	35	3.06396	Signature 4 (create)
CTCF	Signature.4	0.00116654	create	19	breast,endometrial,head and neck cancer	More than 3 adjacent zinc finger factors	30	3.26932	Signature 4 (create)
CUX1	Signature.4	0.00123944	create	10	AML,colorectal,endometrial,MDS,melanoma,other tumour types	HD-CUT factors	5	2.49555	Signature 4 (create)
CUX2	Signature.4	0.00122656	create	10		HD-CUT factors	5	2.57611	Signature 4 (create)
DBP	Signature.4	0.00101441	create	12		C/EBP-related	8	2.92869	Signature 4 (create)
Ddit3::Cebpa	Signature.4	0.00134579	create	12	liposarcoma,AML,MDS	C/EBP-related::C/EBP-related	1	3.20315	Signature 4 (create)
Dlx1	Signature.4	0.00173089	create	10		NK-related factors	33	2.29863	Signature 4 (create)
Dlx2	Signature.4	0.0022205	create	8		NK-related factors	33	2.0129	Signature 4 (create)
Dlx3	Signature.4	0.00214289	create	8		NK-related factors	33	2.02226	Signature 4 (create)
Dlx4	Signature.4	0.00219123	create	8		NK-related factors	33	2.13339	Signature 4 (create)
DLX6	Signature.4	0.00205352	create	8		NK-related factors	33	2.09797	Signature 4 (create)
Dmbx1	Signature.4	0.0014695	create	17		Paired-related HD factors	35	3.19276	Signature 4 (create)
DMRT3	Signature.4	0.00139285	create	11		DMRT	1	3.08795	Signature 4 (create)
Dux	Signature.4	0.00190034	create	8		Paired-related HD factors	35	2.56672	Signature 4 (create)
DUX4	Signature.4	0.00213576	create	11		Paired-related HD factors	35	2.97673	Signature 4 (create)
DUXA	Signature.4	0.00193827	create	13		Paired-related HD factors	35	2.9529	Signature 4 (create)
E2F1	Signature.4	0.000232741	create	12		E2F-related factors	7	2.96146	Signature 4 (create)
E2F2	Signature.4	0.000767135	create	16		E2F-related factors	7	3.17959	Signature 4 (create)
E2F3	Signature.4	0.000467122	create	18		E2F-related factors	7	3.20051	Signature 4 (create)
E2F4	Signature.4	0.000595041	create	11		E2F-related factors	7	2.82425	Signature 4 (create)
E2F6	Signature.4	0.00146947	create	11		E2F-related factors	7	2.87054	Signature 4 (create)
E2F7	Signature.4	0.00100943	create	14		E2F-related factors	7	3.22756	Signature 4 (create)
E2F8	Signature.4	0.00116465	create	12		E2F-related factors	7	3.09626	Signature 4 (create)
EBF1	Signature.4	0.000716948	create	14	lipoma	Early B-Cell Factor-related factors	1	3.13035	Signature 4 (create)
EGR1	Signature.4	0.00146544	create	14		Three-zinc finger Kr√ºppel-related factors	16	3.06094	Signature 4 (create)
EGR2	Signature.4	0.00078406	create	11		Three-zinc finger Kr√ºppel-related factors	16	2.64264	Signature 4 (create)
EGR3	Signature.4	0.000987707	create	15		Three-zinc finger Kr√ºppel-related factors	16	3.07256	Signature 4 (create)
EGR4	Signature.4	0.00107087	create	16		Three-zinc finger Kr√ºppel-related factors	16	3.12465	Signature 4 (create)
EHF	Signature.4	0.001239	create	12		Ets-related factors	25	3.12611	Signature 4 (create)
ELF1	Signature.4	0.00117502	create	12		Ets-related factors	25	3.16691	Signature 4 (create)
ELF3	Signature.4	0.00134097	create	13		Ets-related factors	25	3.21634	Signature 4 (create)
ELF4	Signature.4	0.00102719	create	12	AML	Ets-related factors	25	3.15997	Signature 4 (create)
ELF5	Signature.4	0.00135398	create	11		Ets-related factors	25	2.98005	Signature 4 (create)
ELK1	Signature.4	0.000807626	create	10		Ets-related factors	25	3.07364	Signature 4 (create)
ELK3	Signature.4	0.000915521	create	10		Ets-related factors	25	3.0389	Signature 4 (create)
ELK4	Signature.4	0.00128729	create	11	prostate	Ets-related factors	25	2.89043	Signature 4 (create)
EMX1	Signature.4	0.00145096	create	10		NK-related factors	33	2.56363	Signature 4 (create)
EMX2	Signature.4	0.00133278	create	10		NK-related factors	33	2.58444	Signature 4 (create)
EN1	Signature.4	0.00228381	create	8		NK-related factors	33	2.09561	Signature 4 (create)
EN2	Signature.4	0.00128834	create	10		NK-related factors	33	2.76416	Signature 4 (create)
EOMES	Signature.4	0.00165542	create	13		TBrain-related factors	3	3.21538	Signature 4 (create)
ERF	Signature.4	0.00104077	create	10		Ets-related factors	25	3.11459	Signature 4 (create)
ERG	Signature.4	0.0010984	create	10	AML,Ewing sarcoma,prostate	Ets-related factors	25	2.9809	Signature 4 (create)
ESR1	Signature.4	0.000863268	create	17	breast	Steroid hormone receptors (NR3)	8	3.29073	Signature 4 (create)
ESR2	Signature.4	0.00124375	create	15		Steroid hormone receptors (NR3)	8	3.246	Signature 4 (create)
Esrra	Signature.4	0.00162034	create	11		Steroid hormone receptors (NR3)	8	3.14355	Signature 4 (create)
ESRRB	Signature.4	0.0015712	create	11		Steroid hormone receptors (NR3)	8	3.16801	Signature 4 (create)
Esrrg	Signature.4	0.00160285	create	10		Steroid hormone receptors (NR3)	8	3.11545	Signature 4 (create)
ESX1	Signature.4	0.0016536	create	10		Paired-related HD factors	35	2.50933	Signature 4 (create)
ETS1	Signature.4	0.00121877	create	10		Ets-related factors	25	2.99165	Signature 4 (create)
ETV1	Signature.4	0.000857115	create	10	Ewing sarcoma,prostate	Ets-related factors	25	3.04127	Signature 4 (create)
ETV2	Signature.4	0.00127284	create	11		Ets-related factors	25	3.01445	Signature 4 (create)
ETV3	Signature.4	0.0011338	create	10		Ets-related factors	25	3.16328	Signature 4 (create)
ETV4	Signature.4	0.00100426	create	10	Ewing sarcoma,prostate carcinoma	Ets-related factors	25	2.98921	Signature 4 (create)
ETV5	Signature.4	0.000769713	create	10	prostate	Ets-related factors	25	3.07823	Signature 4 (create)
ETV6	Signature.4	0.0014798	create	10	congenital fibrosarcoma,MDS,multiple different leukaemia and lymphoma tumour types including ALL,secretory breast	Ets-related factors	25	2.98285	Signature 4 (create)
EVX1	Signature.4	0.00152398	create	10		HOX-related factors	33	2.62957	Signature 4 (create)
EVX2	Signature.4	0.00154322	create	10		HOX-related factors	33	2.61767	Signature 4 (create)
EWSR1-FLI1	Signature.4	0.00328103	create	18		Ets-related factors	25	3.08561	Signature 4 (create)
FEV	Signature.4	0.00106267	create	10	Ewing sarcoma	Ets-related factors	25	2.99734	Signature 4 (create)
FIGLA	Signature.4	0.00105555	create	10		Tal-related factors	15	2.8352	Signature 4 (create)
FLI1	Signature.4	0.00108973	create	10	Ewing sarcoma	Ets-related factors	25	2.97165	Signature 4 (create)
FOS	Signature.4	0.00160722	create	11		Fos-related factors	6	3.03061	Signature 4 (create)
FOS::JUN	Signature.4	0.00179647	create	7	sarcoma	Fos-related factors::Jun-related factors	1	2.59405	Signature 4 (create)
FOSL1	Signature.4	0.00149279	create	11		Fos-related factors	6	3.05907	Signature 4 (create)
FOSL2	Signature.4	0.00191165	create	11		Fos-related factors	6	3.13676	Signature 4 (create)
FOXA1	Signature.4	0.0026056	create	15	breast,prostate	Forkhead box (FOX) factors	24	3.03149	Signature 4 (create)
Foxa2	Signature.4	0.00275048	create	12		Forkhead box (FOX) factors	24	2.96752	Signature 4 (create)
FOXB1	Signature.4	0.00380324	create	11		Forkhead box (FOX) factors	24	2.62017	Signature 4 (create)
FOXC1	Signature.4	0.00365896	create	11		Forkhead box (FOX) factors	24	2.70128	Signature 4 (create)
FOXC2	Signature.4	0.00377811	create	12		Forkhead box (FOX) factors	24	2.76589	Signature 4 (create)
FOXD1	Signature.4	0.00271978	create	8		Forkhead box (FOX) factors	24	2.63058	Signature 4 (create)
FOXD2	Signature.4	0.00316225	create	7		Forkhead box (FOX) factors	24	2.18092	Signature 4 (create)
Foxd3	Signature.4	0.00459838	create	12		Forkhead box (FOX) factors	24	2.26334	Signature 4 (create)
FOXF2	Signature.4	0.00225608	create	14		Forkhead box (FOX) factors	24	2.96166	Signature 4 (create)
FOXG1	Signature.4	0.00349124	create	8		Forkhead box (FOX) factors	24	2.60918	Signature 4 (create)
FOXH1	Signature.4	0.00202878	create	11		Forkhead box (FOX) factors	24	3.04298	Signature 4 (create)
FOXI1	Signature.4	0.00300323	create	7		Forkhead box (FOX) factors	24	2.47076	Signature 4 (create)
Foxj2	Signature.4	0.00359499	create	8		Forkhead box (FOX) factors	24	2.44668	Signature 4 (create)
Foxj3	Signature.4	0.00353119	create	17		Forkhead box (FOX) factors	24	2.90276	Signature 4 (create)
Foxk1	Signature.4	0.00398108	create	17		Forkhead box (FOX) factors	24	2.82187	Signature 4 (create)
FOXL1	Signature.4	0.00304801	create	7		Forkhead box (FOX) factors	24	2.28183	Signature 4 (create)
Foxo1	Signature.4	0.00257413	create	11	alveolar rhabdomyosarcoma	Forkhead box (FOX) factors	24	2.90871	Signature 4 (create)
FOXO3	Signature.4	0.00274257	create	8	AL	Forkhead box (FOX) factors	24	2.56816	Signature 4 (create)
FOXO4	Signature.4	0.00348009	create	7	AL,soft tissue sarcoma	Forkhead box (FOX) factors	24	2.33363	Signature 4 (create)
FOXO6	Signature.4	0.00326454	create	7		Forkhead box (FOX) factors	24	2.33004	Signature 4 (create)
FOXP1	Signature.4	0.00485401	create	15	ALL	Forkhead box (FOX) factors	24	2.45842	Signature 4 (create)
FOXP2	Signature.4	0.00355683	create	11		Forkhead box (FOX) factors	24	2.724	Signature 4 (create)
FOXP3	Signature.4	0.00332151	create	7		Forkhead box (FOX) factors	24	2.36758	Signature 4 (create)
Foxq1	Signature.4	0.00331421	create	11		Forkhead box (FOX) factors	24	2.7145	Signature 4 (create)
Gabpa	Signature.4	0.00121038	create	11		Ets-related factors	25	3.0191	Signature 4 (create)
Gata1	Signature.4	0.00206049	create	11	megakaryoblastic leukaemia of Downs syndrome	GATA-type zinc fingers	5	2.97921	Signature 4 (create)
GATA1::TAL1	Signature.4	0.00149149	create	18	megakaryoblastic leukaemia of Downs syndrome,lymphoblastic leukaemia/biphasic	GATA-type zinc fingers::Tal-related factors	1	3.22334	Signature 4 (create)
GATA2	Signature.4	0.00170182	create	14	AML (CML blast transformation)	GATA-type zinc fingers	5	3.09985	Signature 4 (create)
GATA3	Signature.4	0.00334605	create	8	breast	GATA-type zinc fingers	5	2.48184	Signature 4 (create)
Gata4	Signature.4	0.00217798	create	11		GATA-type zinc fingers	5	2.91089	Signature 4 (create)
GATA5	Signature.4	0.00186257	create	8		GATA-type zinc fingers	5	2.4991	Signature 4 (create)
GBX1	Signature.4	0.0013269	create	10		HOX-related factors	33	2.58396	Signature 4 (create)
GBX2	Signature.4	0.00157205	create	10		HOX-related factors	33	2.55084	Signature 4 (create)
GCM1	Signature.4	0.00122703	create	11		GCM factors	2	3.06971	Signature 4 (create)
GCM2	Signature.4	0.00122915	create	10		GCM factors	2	3.00013	Signature 4 (create)
Gfi1	Signature.4	0.0020204	create	10		More than 3 adjacent zinc finger factors	30	2.84899	Signature 4 (create)
Gfi1b	Signature.4	0.00228766	create	11		More than 3 adjacent zinc finger factors	30	3.17851	Signature 4 (create)
GLI2	Signature.4	0.000936143	create	12		More than 3 adjacent zinc finger factors	30	3.07328	Signature 4 (create)
GLIS1	Signature.4	0.000735736	create	16		More than 3 adjacent zinc finger factors	30	3.26692	Signature 4 (create)
GLIS2	Signature.4	0.00100711	create	14		More than 3 adjacent zinc finger factors	30	3.05547	Signature 4 (create)
GLIS3	Signature.4	0.00100785	create	14		More than 3 adjacent zinc finger factors	30	3.17779	Signature 4 (create)
Gmeb1	Signature.4	0.000305547	create	17		GMEB	2	3.30326	Signature 4 (create)
GMEB2	Signature.4	0.000473038	create	8		GMEB	2	2.32098	Signature 4 (create)
GRHL1	Signature.4	0.000815883	create	12		Grainyhead-related factors	1	3.10301	Signature 4 (create)
GSC	Signature.4	0.00123493	create	10		Paired-related HD factors	35	2.89278	Signature 4 (create)
GSC2	Signature.4	0.00129336	create	10		Paired-related HD factors	35	2.90123	Signature 4 (create)
GSX1	Signature.4	0.00186544	create	10		HOX-related factors	33	2.55172	Signature 4 (create)
GSX2	Signature.4	0.00183863	create	10		HOX-related factors	33	2.51812	Signature 4 (create)
Hand1::Tcf3	Signature.4	0.00200151	create	10	pre B-ALL	E2A-related factors::Tal-related factors	2	3.06561	Signature 4 (create)
Hes1	Signature.4	0.000514719	create	10		Hairy-related factors	8	2.65342	Signature 4 (create)
Hes2	Signature.4	0.000990287	create	13		Hairy-related factors	8	3.19019	Signature 4 (create)
HES5	Signature.4	0.000509377	create	12		Hairy-related factors	8	3.00905	Signature 4 (create)
HES7	Signature.4	0.000435673	create	12		Hairy-related factors	8	2.9677	Signature 4 (create)
HESX1	Signature.4	0.00175617	create	10		Paired-related HD factors	35	2.38187	Signature 4 (create)
HEY1	Signature.4	0.000403384	create	10	mesenchymal chondrosarcoma	Hairy-related factors	8	2.71323	Signature 4 (create)
HEY2	Signature.4	0.000576773	create	10		Hairy-related factors	8	2.82394	Signature 4 (create)
Hic1	Signature.4	0.00157172	create	9		Factors with multiple dispersed zinc fingers	6	2.82205	Signature 4 (create)
HIC2	Signature.4	0.00129584	create	9		Factors with multiple dispersed zinc fingers	6	2.72873	Signature 4 (create)
HINFP	Signature.4	0.000588378	create	12		Factors with multiple dispersed zinc fingers	6	3.03644	Signature 4 (create)
HLF	Signature.4	0.00117876	create	12	ALL	C/EBP-related	8	2.96143	Signature 4 (create)
HLTF	Signature.4	0.00228834	create	10		Myb/SANT domain factors	4	2.9443	Signature 4 (create)
HMBOX1	Signature.4	0.00169725	create	10		POU domain factors	17	2.74574	Signature 4 (create)
Hmx1	Signature.4	0.00177645	create	17		NK-related factors	33	3.10407	Signature 4 (create)
Hmx2	Signature.4	0.0022196	create	17		NK-related factors	33	3.00287	Signature 4 (create)
Hmx3	Signature.4	0.0024692	create	17		NK-related factors	33	2.96613	Signature 4 (create)
HNF1A	Signature.4	0.00233147	create	15	hepatic adenoma,hepatocellular,hepatocellular carcinoma	POU domain factors	17	2.69226	Signature 4 (create)
HNF1B	Signature.4	0.00188171	create	13		POU domain factors	17	2.61431	Signature 4 (create)
Hnf4a	Signature.4	0.00150632	create	16		RXR-related receptors (NR2)	11	3.3125	Signature 4 (create)
HNF4G	Signature.4	0.00185251	create	15		RXR-related receptors (NR2)	11	3.27325	Signature 4 (create)
HOXA10	Signature.4	0.00274842	create	11		HOX-related factors	33	2.60881	Signature 4 (create)
Hoxa11	Signature.4	0.00147015	create	12	CML	HOX-related factors	33	2.8028	Signature 4 (create)
HOXA13	Signature.4	0.0027924	create	10	AML	HOX-related factors	33	2.49827	Signature 4 (create)
HOXA2	Signature.4	0.00151529	create	10		HOX-related factors	33	2.63534	Signature 4 (create)
HOXA5	Signature.4	0.00221439	create	8		HOX-related factors	33	2.56948	Signature 4 (create)
Hoxa9	Signature.4	0.0023266	create	11	AML*	HOX-related factors	33	2.7976	Signature 4 (create)
HOXB13	Signature.4	0.0029969	create	10		HOX-related factors	33	2.45234	Signature 4 (create)
HOXB2	Signature.4	0.00164524	create	10		HOX-related factors	33	2.55535	Signature 4 (create)
HOXB3	Signature.4	0.00165119	create	10		HOX-related factors	33	2.57191	Signature 4 (create)
Hoxb5	Signature.4	0.00206795	create	16		HOX-related factors	33	3.00611	Signature 4 (create)
HOXC10	Signature.4	0.002057	create	10		HOX-related factors	33	2.5764	Signature 4 (create)
HOXC11	Signature.4	0.00163692	create	11	AML	HOX-related factors	33	2.74612	Signature 4 (create)
HOXC12	Signature.4	0.00170623	create	11		HOX-related factors	33	2.7811	Signature 4 (create)
HOXC13	Signature.4	0.00196532	create	11	AML	HOX-related factors	33	2.82932	Signature 4 (create)
Hoxc9	Signature.4	0.00230702	create	13		HOX-related factors	33	2.84682	Signature 4 (create)
HOXD11	Signature.4	0.00230214	create	10	AML	HOX-related factors	33	2.52328	Signature 4 (create)
HOXD12	Signature.4	0.00137778	create	11		HOX-related factors	33	2.92115	Signature 4 (create)
HOXD13	Signature.4	0.00304063	create	10	AML*	HOX-related factors	33	2.39607	Signature 4 (create)
Hoxd3	Signature.4	0.00210933	create	16		HOX-related factors	33	3.00445	Signature 4 (create)
Hoxd8	Signature.4	0.00410361	create	17		HOX-related factors	33	2.68066	Signature 4 (create)
Hoxd9	Signature.4	0.00329464	create	10		HOX-related factors	33	2.39768	Signature 4 (create)
HSF1	Signature.4	0.00133939	create	13		HSF factors	3	3.14333	Signature 4 (create)
HSF2	Signature.4	0.00134755	create	13		HSF factors	3	3.13732	Signature 4 (create)
HSF4	Signature.4	0.00107071	create	13		HSF factors	3	3.18025	Signature 4 (create)
Id2	Signature.4	0.000438976	create	8		HLH domain only	2	2.40924	Signature 4 (create)
ID4	Signature.4	0.00140707	create	10		HLH domain only	2	2.80953	Signature 4 (create)
INSM1	Signature.4	0.00107732	create	12		Factors with multiple dispersed zinc fingers	6	3.07043	Signature 4 (create)
IRF2	Signature.4	0.00219219	create	18		Interferon-regulatory factors	4	3.09565	Signature 4 (create)
IRF7	Signature.4	0.00288713	create	14		Interferon-regulatory factors	4	2.72142	Signature 4 (create)
IRF8	Signature.4	0.00167613	create	14		Interferon-regulatory factors	4	3.06226	Signature 4 (create)
IRF9	Signature.4	0.00221257	create	15		Interferon-regulatory factors	4	2.95153	Signature 4 (create)
ISL2	Signature.4	0.00243892	create	8		HD-LIM factors	9	2.57208	Signature 4 (create)
ISX	Signature.4	0.00213637	create	8		Paired-related HD factors	35	2.02425	Signature 4 (create)
JDP2	Signature.4	0.00164821	create	9		Fos-related factors	6	2.9065	Signature 4 (create)
JDP2_var2	Signature.4	0.000891192	create	12		Fos-related factors	6	3.02455	Signature 4 (create)
JUN	Signature.4	0.00162903	create	13	sarcoma	Jun-related factors	9	3.21865	Signature 4 (create)
JUN_var2	Signature.4	0.00243692	create	14		Jun-related factors	9	3.15188	Signature 4 (create)
JUNB	Signature.4	0.00211582	create	11		Jun-related factors	9	3.04788	Signature 4 (create)
JUND	Signature.4	0.00141847	create	11		Jun-related factors	9	3.01222	Signature 4 (create)
JUND_var2	Signature.4	0.00175765	create	15		Jun-related factors	9	3.22182	Signature 4 (create)
Klf1	Signature.4	0.00118956	create	11		Three-zinc finger Kr√ºppel-related factors	16	2.87549	Signature 4 (create)
Klf12	Signature.4	0.00112073	create	15		Three-zinc finger Kr√ºppel-related factors	16	3.21609	Signature 4 (create)
KLF13	Signature.4	0.00115337	create	18		Three-zinc finger Kr√ºppel-related factors	16	3.32882	Signature 4 (create)
KLF14	Signature.4	0.000995148	create	14		Three-zinc finger Kr√ºppel-related factors	16	3.06067	Signature 4 (create)
KLF16	Signature.4	0.0010951	create	11		Three-zinc finger Kr√ºppel-related factors	16	2.73067	Signature 4 (create)
Klf4	Signature.4	0.0010145	create	10	meningioma	Three-zinc finger Kr√ºppel-related factors	16	2.69973	Signature 4 (create)
KLF5	Signature.4	0.00153195	create	10		Three-zinc finger Kr√ºppel-related factors	16	2.72078	Signature 4 (create)
LBX1	Signature.4	0.00202374	create	8		NK-related factors	33	2.26106	Signature 4 (create)
LBX2	Signature.4	0.00148923	create	10		NK-related factors	33	2.62289	Signature 4 (create)
LEF1	Signature.4	0.00286555	create	15	AML,B-ALL,eyelid sebaceous carcinoma,lymphomas,T-ALL	TCF-7-related factors	3	3.07608	Signature 4 (create)
LHX2	Signature.4	0.00132782	create	10		HD-LIM factors	9	2.57405	Signature 4 (create)
Lhx3	Signature.4	0.00413835	create	13		HD-LIM factors	9	2.42522	Signature 4 (create)
Lhx4	Signature.4	0.00216492	create	8		HD-LIM factors	9	1.99091	Signature 4 (create)
LHX6	Signature.4	0.00120818	create	10		HD-LIM factors	9	2.57599	Signature 4 (create)
Lhx8	Signature.4	0.00148326	create	8		HD-LIM factors	9	1.99919	Signature 4 (create)
LHX9	Signature.4	0.00211594	create	8		HD-LIM factors	9	2.09688	Signature 4 (create)
LIN54	Signature.4	0.0033212	create	9		-	3	2.1615	Signature 4 (create)
LMX1A	Signature.4	0.00198582	create	8		HD-LIM factors	9	1.92132	Signature 4 (create)
LMX1B	Signature.4	0.00265898	create	8		HD-LIM factors	9	1.85326	Signature 4 (create)
MAF::NFE2	Signature.4	0.00186702	create	15	MM	Jun-related factors::Maf-related factors	3	3.25348	Signature 4 (create)
Mafb	Signature.4	0.00159952	create	12	MM	Maf-related factors	4	3.13931	Signature 4 (create)
MAFF	Signature.4	0.00240346	create	18		Maf-related factors	4	3.21638	Signature 4 (create)
MAFG::NFE2L1	Signature.4	0.00236875	create	6		Jun-related factors::Maf-related factors	3	1.57855	Signature 4 (create)
MAFK	Signature.4	0.00217603	create	15		Maf-related factors	4	3.20362	Signature 4 (create)
MAX	Signature.4	0.000780388	create	10	colon carcinoma,endometrioid carcinoma,pheochromocytoma	bHLH-ZIP factors	18	2.59503	Signature 4 (create)
MAX::MYC	Signature.4	0.00103409	create	11	colon carcinoma,endometrioid carcinoma,pheochromocytoma,amplified in other cancers,B-CLL,Burkitt lymphoma	bHLH-ZIP factors::bHLH-ZIP factors	1	3.05596	Signature 4 (create)
Mecom	Signature.4	0.00275055	create	14	AML,CML,MDS	Factors with multiple dispersed zinc fingers	6	3.03046	Signature 4 (create)
MEF2A	Signature.4	0.00296523	create	12		Regulators of differentiation	4	2.37531	Signature 4 (create)
MEF2B	Signature.4	0.00234479	create	12		Regulators of differentiation	4	2.46446	Signature 4 (create)
MEF2C	Signature.4	0.00381092	create	15		Regulators of differentiation	4	2.81816	Signature 4 (create)
MEF2D	Signature.4	0.00277534	create	12		Regulators of differentiation	4	2.42804	Signature 4 (create)
MEIS1	Signature.4	0.00281483	create	7		TALE-type homeo domain factors	8	1.88451	Signature 4 (create)
MEIS2	Signature.4	0.0022153	create	8		TALE-type homeo domain factors	8	2.49519	Signature 4 (create)
MEIS3	Signature.4	0.00229956	create	8		TALE-type homeo domain factors	8	2.62488	Signature 4 (create)
MEOX1	Signature.4	0.00137872	create	10		HOX-related factors	33	2.69286	Signature 4 (create)
MEOX2	Signature.4	0.00187043	create	10		HOX-related factors	33	2.64209	Signature 4 (create)
MGA	Signature.4	0.00173287	create	8		TBX6-related factors	1	2.70471	Signature 4 (create)
Mitf	Signature.4	0.00112261	create	10	melanoma	bHLH-ZIP factors	18	2.9887	Signature 4 (create)
mix-a	Signature.4	0.00197347	create	11		Paired-related HD factors	35	2.51352	Signature 4 (create)
MIXL1	Signature.4	0.00163963	create	10		Paired-related HD factors	35	2.46164	Signature 4 (create)
MLX	Signature.4	0.000604568	create	10		bHLH-ZIP factors	18	2.95487	Signature 4 (create)
Mlxip	Signature.4	0.000404061	create	8		bHLH-ZIP factors	18	2.35776	Signature 4 (create)
MLXIPL	Signature.4	0.00108563	create	10		bHLH-ZIP factors	18	2.93007	Signature 4 (create)
MNT	Signature.4	0.000674822	create	10		bHLH-ZIP factors	18	2.74831	Signature 4 (create)
MNX1	Signature.4	0.00210693	create	10	AML	HOX-related factors	33	2.48915	Signature 4 (create)
MSC	Signature.4	0.00136981	create	10		Tal-related factors	15	2.98043	Signature 4 (create)
MSX1	Signature.4	0.00190834	create	8		NK-related factors	33	2.16518	Signature 4 (create)
MSX2	Signature.4	0.00210463	create	8		NK-related factors	33	2.11921	Signature 4 (create)
Msx3	Signature.4	0.00232932	create	8		NK-related factors	33	1.95638	Signature 4 (create)
MTF1	Signature.4	0.00100208	create	14		More than 3 adjacent zinc finger factors	30	3.21816	Signature 4 (create)
Myb	Signature.4	0.00189923	create	10	adenoid cystic carcinoma	Myb/SANT domain factors	4	3.01784	Signature 4 (create)
MYBL1	Signature.4	0.000527581	create	12		Myb/SANT domain factors	4	3.03599	Signature 4 (create)
MYBL2	Signature.4	0.000465589	create	15		Myb/SANT domain factors	4	3.20727	Signature 4 (create)
Myc	Signature.4	0.0015787	create	10	amplified in other cancers,B-CLL,Burkitt lymphoma	bHLH-ZIP factors	18	2.91797	Signature 4 (create)
Mycn	Signature.4	0.00110456	create	8	neuroblastoma	bHLH-ZIP factors	18	2.67626	Signature 4 (create)
MYF6	Signature.4	0.00134301	create	10		MyoD / ASC-related factors	4	2.96115	Signature 4 (create)
Myod1	Signature.4	0.00125205	create	13	embryonal rhabdomyosarcoma	MyoD / ASC-related factors	4	3.06921	Signature 4 (create)
Myog	Signature.4	0.00138981	create	11		MyoD / ASC-related factors	4	2.94713	Signature 4 (create)
MZF1	Signature.4	0.000833722	create	6		More than 3 adjacent zinc finger factors	30	1.16817	Signature 4 (create)
MZF1_var2	Signature.4	0.00123157	create	10		More than 3 adjacent zinc finger factors	30	2.92643	Signature 4 (create)
NEUROD2	Signature.4	0.000974693	create	10		Tal-related factors	15	2.86142	Signature 4 (create)
Neurog1	Signature.4	0.00114162	create	10		Tal-related factors	15	2.92944	Signature 4 (create)
NEUROG2	Signature.4	0.000987253	create	10		Tal-related factors	15	2.95376	Signature 4 (create)
NFAT5	Signature.4	0.00286031	create	10		NFAT-related factors	4	2.7155	Signature 4 (create)
NFATC1	Signature.4	0.00184262	create	10		NFAT-related factors	4	2.76317	Signature 4 (create)
NFATC2	Signature.4	0.00224486	create	7	Ewing sarcoma	NFAT-related factors	4	2.29681	Signature 4 (create)
NFATC3	Signature.4	0.00206818	create	10		NFAT-related factors	4	2.78423	Signature 4 (create)
NFE2	Signature.4	0.00123815	create	11		Jun-related factors	9	3.01541	Signature 4 (create)
Nfe2l2	Signature.4	0.00161457	create	15	HNSCC,NSCLC	Jun-related factors	9	3.27916	Signature 4 (create)
NFIA	Signature.4	0.00161624	create	10		Nuclear factor 1	3	3.0133	Signature 4 (create)
NFIC	Signature.4	0.00168826	create	6		Nuclear factor 1	3	1.73741	Signature 4 (create)
NFIC::TLX1	Signature.4	0.000936266	create	14	T-ALL	NK-related factors::Nuclear factor 1	1	3.16648	Signature 4 (create)
NFIL3	Signature.4	0.00195546	create	11		C/EBP-related	8	2.79194	Signature 4 (create)
NFIX	Signature.4	0.00176505	create	9		Nuclear factor 1	3	2.76533	Signature 4 (create)
NFKB1	Signature.4	0.00052628	create	13		NF-kappaB-related factors	4	3.01783	Signature 4 (create)
NFKB2	Signature.4	0.000492607	create	13	B-NHL	NF-kappaB-related factors	4	3.0024	Signature 4 (create)
NFYA	Signature.4	0.00112891	create	18		Heteromeric CCAAT-binding factors	2	3.30311	Signature 4 (create)
NFYB	Signature.4	0.00116572	create	15		Heteromeric CCAAT-binding factors	2	3.2308	Signature 4 (create)
NHLH1	Signature.4	0.000966689	create	10		Tal-related factors	15	2.79032	Signature 4 (create)
NKX2-3	Signature.4	0.00189301	create	10		NK-related factors	33	3.0053	Signature 4 (create)
Nkx2-5	Signature.4	0.00302553	create	7		NK-related factors	33	2.09656	Signature 4 (create)
Nkx2-5_var2	Signature.4	0.00169892	create	11		NK-related factors	33	3.04938	Signature 4 (create)
NKX2-8	Signature.4	0.00227179	create	9		NK-related factors	33	2.89459	Signature 4 (create)
Nkx3-1	Signature.4	0.00233772	create	9		NK-related factors	33	2.90092	Signature 4 (create)
NKX3-2	Signature.4	0.00215639	create	9		NK-related factors	33	2.91506	Signature 4 (create)
NKX6-1	Signature.4	0.00219538	create	8		NK-related factors	33	2.17494	Signature 4 (create)
NKX6-2	Signature.4	0.00241647	create	8		NK-related factors	33	2.13188	Signature 4 (create)
Nobox	Signature.4	0.0016556	create	8		Paired-related HD factors	35	2.54174	Signature 4 (create)
NOTO	Signature.4	0.00163147	create	10		NK-related factors	33	2.52235	Signature 4 (create)
Npas2	Signature.4	0.00131735	create	10		PAS domain factors	5	2.85783	Signature 4 (create)
NR1H2::RXRA	Signature.4	0.00161801	create	17		NR1::NR2 Dimers	5	3.28275	Signature 4 (create)
Nr1h3::Rxra	Signature.4	0.00136573	create	19		NR1::NR2 Dimers	5	3.33915	Signature 4 (create)
NR2C2	Signature.4	0.00173876	create	15		RXR-related receptors (NR2)	11	3.18266	Signature 4 (create)
Nr2e1	Signature.4	0.00302363	create	9		RXR-related receptors (NR2)	11	2.95171	Signature 4 (create)
Nr2e3	Signature.4	0.000951125	create	7		RXR-related receptors (NR2)	11	1.91425	Signature 4 (create)
NR2F1	Signature.4	0.000750063	create	13		RXR-related receptors (NR2)	11	3.1105	Signature 4 (create)
Nr2f6	Signature.4	0.00143758	create	14		RXR-related receptors (NR2)	11	3.27629	Signature 4 (create)
Nr2f6_var2	Signature.4	0.00153222	create	15		RXR-related receptors (NR2)	11	3.293	Signature 4 (create)
NR3C1	Signature.4	0.000777572	create	17		Steroid hormone receptors (NR3)	8	3.30554	Signature 4 (create)
NR3C2	Signature.4	0.000730038	create	17		Steroid hormone receptors (NR3)	8	3.30228	Signature 4 (create)
NR4A2	Signature.4	0.00195632	create	8		NGFI-B-related receptors (NR4)	1	2.93844	Signature 4 (create)
Nr5a2	Signature.4	0.00154065	create	15		FTZ-F1-related receptors (NR5)	1	3.24886	Signature 4 (create)
NRF1	Signature.4	0.000654487	create	11		Jun-related factors	9	2.84752	Signature 4 (create)
NRL	Signature.4	0.0017071	create	11		Maf-related factors	4	3.05638	Signature 4 (create)
OLIG1	Signature.4	0.000913379	create	10		Tal-related factors	15	2.95623	Signature 4 (create)
OLIG2	Signature.4	0.00109149	create	10	T-ALL	Tal-related factors	15	2.84512	Signature 4 (create)
OLIG3	Signature.4	0.00108995	create	10		Tal-related factors	15	2.89698	Signature 4 (create)
ONECUT1	Signature.4	0.00185741	create	14		HD-CUT factors	5	2.80704	Signature 4 (create)
ONECUT2	Signature.4	0.00229224	create	14		HD-CUT factors	5	2.74798	Signature 4 (create)
ONECUT3	Signature.4	0.00298644	create	14		HD-CUT factors	5	2.71171	Signature 4 (create)
OTX1	Signature.4	0.00121742	create	8		Paired-related HD factors	35	2.51395	Signature 4 (create)
OTX2	Signature.4	0.00164157	create	8		Paired-related HD factors	35	2.54676	Signature 4 (create)
PAX1	Signature.4	0.000861425	create	17		Paired domain only	4	3.35027	Signature 4 (create)
Pax2	Signature.4	0.00162158	create	8		Paired domain only	4	2.59851	Signature 4 (create)
PAX3	Signature.4	0.00155719	create	10	alveolar rhabdomyosarcoma	Paired plus homeo domain	4	2.48285	Signature 4 (create)
PAX4	Signature.4	0.00151534	create	8		Paired plus homeo domain	4	1.91005	Signature 4 (create)
PAX5	Signature.4	0.00126818	create	19	ALL,B-ALL,NHL	Paired domain only	4	3.34771	Signature 4 (create)
Pax6	Signature.4	0.00142775	create	14		Paired plus homeo domain	4	3.25632	Signature 4 (create)
PAX7	Signature.4	0.00179954	create	10	alveolar rhabdomyosarcoma	Paired plus homeo domain	4	2.43232	Signature 4 (create)
PAX9	Signature.4	0.000846258	create	17		Paired domain only	4	3.33849	Signature 4 (create)
PBX1	Signature.4	0.00209151	create	12	myoepithelioma,pre B-ALL	TALE-type homeo domain factors	8	2.99593	Signature 4 (create)
PDX1	Signature.4	0.0021793	create	8		HOX-related factors	33	2.17211	Signature 4 (create)
PHOX2A	Signature.4	0.00231652	create	11		Paired-related HD factors	35	2.5705	Signature 4 (create)
Phox2b	Signature.4	0.00222708	create	11	neuroblastoma	Paired-related HD factors	35	2.60744	Signature 4 (create)
Pitx1	Signature.4	0.00179844	create	8		Paired-related HD factors	35	2.65492	Signature 4 (create)
PITX3	Signature.4	0.00152945	create	9		Paired-related HD factors	35	2.81891	Signature 4 (create)
PKNOX1	Signature.4	0.00111302	create	12		TALE-type homeo domain factors	8	3.17178	Signature 4 (create)
PKNOX2	Signature.4	0.0012244	create	12		TALE-type homeo domain factors	8	3.17937	Signature 4 (create)
PLAG1	Signature.4	0.00129095	create	14	lipoblastoma,salivary adenoma	More than 3 adjacent zinc finger factors	30	2.9805	Signature 4 (create)
POU1F1	Signature.4	0.00324883	create	14		POU domain factors	17	2.80799	Signature 4 (create)
POU2F1	Signature.4	0.00300744	create	12		POU domain factors	17	2.75007	Signature 4 (create)
POU2F2	Signature.4	0.00312438	create	13		POU domain factors	17	2.73665	Signature 4 (create)
Pou2f3	Signature.4	0.00283755	create	16		POU domain factors	17	2.93203	Signature 4 (create)
POU3F1	Signature.4	0.00329784	create	12		POU domain factors	17	2.68524	Signature 4 (create)
POU3F2	Signature.4	0.00304156	create	12		POU domain factors	17	2.75305	Signature 4 (create)
POU3F3	Signature.4	0.00376705	create	13		POU domain factors	17	2.71264	Signature 4 (create)
POU3F4	Signature.4	0.00307711	create	9		POU domain factors	17	2.75364	Signature 4 (create)
POU4F1	Signature.4	0.00404846	create	14		POU domain factors	17	2.59816	Signature 4 (create)
POU4F2	Signature.4	0.00350262	create	16		POU domain factors	17	2.80337	Signature 4 (create)
POU4F3	Signature.4	0.00416741	create	16		POU domain factors	17	2.70629	Signature 4 (create)
Pou5f1::Sox2	Signature.4	0.00375354	create	15	sarcoma,NSCLC,oesophageal squamous carcinoma	POU domain factors::SOX-related factors	1	3.00212	Signature 4 (create)
POU5F1B	Signature.4	0.00334609	create	9		POU domain factors	17	2.65918	Signature 4 (create)
POU6F1	Signature.4	0.00129246	create	10		POU domain factors	17	2.324	Signature 4 (create)
POU6F2	Signature.4	0.00200416	create	10		POU domain factors	17	2.78181	Signature 4 (create)
Pparg::Rxra	Signature.4	0.0019758	create	15	follicular thyroid	NR1::NR2 Dimers	5	3.22157	Signature 4 (create)
PRDM1	Signature.4	0.00378356	create	15	DLBCL	More than 3 adjacent zinc finger factors	30	2.89541	Signature 4 (create)
PROP1	Signature.4	0.00295111	create	11		Paired-related HD factors	35	2.42955	Signature 4 (create)
PROX1	Signature.4	0.000968042	create	12		HD-PROS factors	1	3.14315	Signature 4 (create)
PRRX1	Signature.4	0.00236303	create	8	AML	Paired-related HD factors	35	1.89506	Signature 4 (create)
Prrx2	Signature.4	0.00212692	create	8		Paired-related HD factors	35	1.95842	Signature 4 (create)
RARA	Signature.4	0.00188002	create	18	APL	Thyroid hormone receptor-related factors (NR1)	9	3.31277	Signature 4 (create)
RARA_var2	Signature.4	0.00121524	create	17		Thyroid hormone receptor-related factors (NR1)	9	3.32148	Signature 4 (create)
RARA::RXRA	Signature.4	0.00127643	create	17	APL	NR1::NR2 Dimers	5	3.31937	Signature 4 (create)
Rarb	Signature.4	0.00174645	create	16		Thyroid hormone receptor-related factors (NR1)	9	3.29369	Signature 4 (create)
Rarb_var2	Signature.4	0.00128766	create	17		Thyroid hormone receptor-related factors (NR1)	9	3.32513	Signature 4 (create)
Rarg	Signature.4	0.00162258	create	16		Thyroid hormone receptor-related factors (NR1)	9	3.31423	Signature 4 (create)
Rarg_var2	Signature.4	0.00123356	create	17		Thyroid hormone receptor-related factors (NR1)	9	3.31561	Signature 4 (create)
RAX	Signature.4	0.00195919	create	10		Paired-related HD factors	35	2.35362	Signature 4 (create)
RAX2	Signature.4	0.00193669	create	8		Paired-related HD factors	35	1.97297	Signature 4 (create)
REL	Signature.4	0.000991923	create	10	Hodgkin lymphoma	NF-kappaB-related factors	4	2.98964	Signature 4 (create)
RELA	Signature.4	0.00115221	create	10		NF-kappaB-related factors	4	2.95662	Signature 4 (create)
Rfx1	Signature.4	0.00110016	create	14		RFX-related factors	5	3.29576	Signature 4 (create)
RFX2	Signature.4	0.000791233	create	16		RFX-related factors	5	3.28453	Signature 4 (create)
RFX3	Signature.4	0.000831222	create	16		RFX-related factors	5	3.30352	Signature 4 (create)
RFX4	Signature.4	0.00100271	create	16		RFX-related factors	5	3.28999	Signature 4 (create)
RFX5	Signature.4	0.000852205	create	16		RFX-related factors	5	3.30377	Signature 4 (create)
Rhox11	Signature.4	0.00162964	create	17		Paired-related HD factors	35	3.20847	Signature 4 (create)
RHOXF1	Signature.4	0.00154505	create	8		Paired-related HD factors	35	2.74928	Signature 4 (create)
RORA	Signature.4	0.00144497	create	10		Thyroid hormone receptor-related factors (NR1)	9	3.14783	Signature 4 (create)
RORA_var2	Signature.4	0.00178116	create	14		Thyroid hormone receptor-related factors (NR1)	9	3.25284	Signature 4 (create)
RUNX1	Signature.4	0.00205936	create	11	AML,pre B-ALL,T-ALL	Runt-related factors	3	3.08452	Signature 4 (create)
RUNX2	Signature.4	0.00133164	create	9		Runt-related factors	3	2.80739	Signature 4 (create)
RUNX3	Signature.4	0.00133172	create	10		Runt-related factors	3	2.96244	Signature 4 (create)
Rxra	Signature.4	0.00141691	create	14		RXR-related receptors (NR2)	11	3.26535	Signature 4 (create)
RXRA::VDR	Signature.4	0.0011792	create	15		NR1::NR2 Dimers	5	3.30875	Signature 4 (create)
RXRB	Signature.4	0.00164105	create	14		RXR-related receptors (NR2)	11	3.24936	Signature 4 (create)
RXRG	Signature.4	0.00166269	create	14		RXR-related receptors (NR2)	11	3.25512	Signature 4 (create)
SCRT1	Signature.4	0.00164553	create	15		More than 3 adjacent zinc finger factors	30	3.27039	Signature 4 (create)
SCRT2	Signature.4	0.00142884	create	13		More than 3 adjacent zinc finger factors	30	3.23567	Signature 4 (create)
SHOX	Signature.4	0.00247205	create	8		Paired-related HD factors	35	1.91694	Signature 4 (create)
Shox2	Signature.4	0.00203438	create	8		Paired-related HD factors	35	1.94552	Signature 4 (create)
Six3	Signature.4	0.00163542	create	17		HD-SINE factors	1	3.24149	Signature 4 (create)
SMAD2::SMAD3::SMAD4	Signature.4	0.00139023	create	13	colorectal carcinoma,hepatocellular carcinoma,colorectal carcinoma,oral squamous cell carcinoma,colorectal,gastrointestinal polyp,pancreatic,small intestine	SMAD factors::SMAD factors::SMAD factors	1	3.10916	Signature 4 (create)
SMAD3	Signature.4	0.000881379	create	10	colorectal carcinoma,oral squamous cell carcinoma	SMAD factors	1	2.90687	Signature 4 (create)
SNAI2	Signature.4	0.00199689	create	9		More than 3 adjacent zinc finger factors	30	2.89448	Signature 4 (create)
Sox1	Signature.4	0.00141114	create	15		SOX-related factors	13	3.18891	Signature 4 (create)
SOX10	Signature.4	0.00207149	create	6		SOX-related factors	13	1.90082	Signature 4 (create)
Sox11	Signature.4	0.00218542	create	15		SOX-related factors	13	3.12161	Signature 4 (create)
Sox17	Signature.4	0.00227545	create	9		SOX-related factors	13	2.83676	Signature 4 (create)
Sox2	Signature.4	0.00225765	create	8	NSCLC,oesophageal squamous carcinoma	SOX-related factors	13	2.77516	Signature 4 (create)
SOX21	Signature.4	0.00188435	create	15		SOX-related factors	13	3.15424	Signature 4 (create)
Sox3	Signature.4	0.00309274	create	10		SOX-related factors	13	2.6968	Signature 4 (create)
SOX4	Signature.4	0.00227691	create	16		SOX-related factors	13	3.17267	Signature 4 (create)
Sox5	Signature.4	0.00250552	create	7		SOX-related factors	13	2.42265	Signature 4 (create)
Sox6	Signature.4	0.00276134	create	10		SOX-related factors	13	2.84662	Signature 4 (create)
SOX8	Signature.4	0.00223206	create	16		SOX-related factors	13	3.16387	Signature 4 (create)
SOX9	Signature.4	0.00201387	create	9		SOX-related factors	13	2.83052	Signature 4 (create)
SP1	Signature.4	0.00154903	create	11		Three-zinc finger Kr√ºppel-related factors	16	2.80274	Signature 4 (create)
SP2	Signature.4	0.00182705	create	15		Three-zinc finger Kr√ºppel-related factors	16	2.97409	Signature 4 (create)
SP3	Signature.4	0.00130529	create	11		Three-zinc finger Kr√ºppel-related factors	16	2.71207	Signature 4 (create)
SP4	Signature.4	0.00126939	create	17		Three-zinc finger Kr√ºppel-related factors	16	3.18365	Signature 4 (create)
SP8	Signature.4	0.00113088	create	12		Three-zinc finger Kr√ºppel-related factors	16	2.87555	Signature 4 (create)
SPDEF	Signature.4	0.000905696	create	11		Ets-related factors	25	3.16861	Signature 4 (create)
SPI1	Signature.4	0.00210962	create	14		Ets-related factors	25	3.09598	Signature 4 (create)
SPIB	Signature.4	0.0015672	create	7		Ets-related factors	25	2.42389	Signature 4 (create)
SPIC	Signature.4	0.00193446	create	14		Ets-related factors	25	3.09884	Signature 4 (create)
Spz1	Signature.4	0.00137909	create	11		-	3	3.22148	Signature 4 (create)
SREBF1	Signature.4	0.00172522	create	10		bHLH-ZIP factors	18	2.98779	Signature 4 (create)
Srebf1_var2	Signature.4	0.000832701	create	10		bHLH-ZIP factors	18	2.89126	Signature 4 (create)
SREBF2	Signature.4	0.00172243	create	10		bHLH-ZIP factors	18	3.01908	Signature 4 (create)
SREBF2_var2	Signature.4	0.000742724	create	10		bHLH-ZIP factors	18	2.89868	Signature 4 (create)
SRF	Signature.4	0.00096567	create	16		Responders to external signals (SRF/RLM1)	1	3.21985	Signature 4 (create)
SRY	Signature.4	0.00341422	create	9		SOX-related factors	13	2.53563	Signature 4 (create)
STAT1	Signature.4	0.00194695	create	11		STAT factors	4	3.0663	Signature 4 (create)
STAT1::STAT2	Signature.4	0.00325459	create	15		STAT factors::STAT factors	2	2.67393	Signature 4 (create)
STAT3	Signature.4	0.00248631	create	11	paediatric large granular lymphocytic leukaemia,T-cell large granular lymphocytic leukaemia	STAT factors	4	2.95247	Signature 4 (create)
Stat4	Signature.4	0.00222327	create	14		STAT factors	4	3.06175	Signature 4 (create)
Stat5a::Stat5b	Signature.4	0.00215658	create	11	APL,large granular lymphocytic leukaemia,skin basal cell	STAT factors::STAT factors	2	3.0685	Signature 4 (create)
Stat6	Signature.4	0.00261211	create	15	meningeal haemangiopericytoma,solitary fibrous tumour	STAT factors	4	2.9256	Signature 4 (create)
T	Signature.4	0.0008779	create	16		Brachyury-related factors	1	3.27037	Signature 4 (create)
TAL1::TCF3	Signature.4	0.00151545	create	12	lymphoblastic leukaemia/biphasic,pre B-ALL	E2A-related factors::Tal-related factors	2	3.14935	Signature 4 (create)
TBP	Signature.4	0.0017622	create	15		TBP-related factors	1	2.84338	Signature 4 (create)
TBR1	Signature.4	0.00194915	create	10		TBrain-related factors	3	3.07274	Signature 4 (create)
TBX1	Signature.4	0.00148941	create	8		TBX1-related factors	3	2.72573	Signature 4 (create)
TBX15	Signature.4	0.001726	create	8		TBX1-related factors	3	2.69314	Signature 4 (create)
TBX2	Signature.4	0.00186729	create	11		TBX2-related factors	3	3.12792	Signature 4 (create)
TBX20	Signature.4	0.00227279	create	11		TBX1-related factors	3	3.09255	Signature 4 (create)
TBX21	Signature.4	0.00207742	create	10		TBrain-related factors	3	3.09611	Signature 4 (create)
TBX4	Signature.4	0.00186625	create	8		TBX2-related factors	3	2.7532	Signature 4 (create)
TBX5	Signature.4	0.00172703	create	8		TBX2-related factors	3	2.62232	Signature 4 (create)
Tcf12	Signature.4	0.00153446	create	11	extraskeletal myxoid chondrosarcoma	E2A-related factors	3	3.00719	Signature 4 (create)
Tcf21	Signature.4	0.00100942	create	14		Tal-related factors	15	3.17806	Signature 4 (create)
TCF3	Signature.4	0.00106451	create	10	pre B-ALL	E2A-related factors	3	2.78012	Signature 4 (create)
TCF4	Signature.4	0.00119826	create	10		E2A-related factors	3	2.80573	Signature 4 (create)
Tcf7	Signature.4	0.00282555	create	12		TCF-7-related factors	3	3.00435	Signature 4 (create)
TCF7L2	Signature.4	0.0029238	create	14	colorectal	TCF-7-related factors	3	2.99315	Signature 4 (create)
Tcfl5	Signature.4	0.000185444	create	10		PAS domain factors	5	2.68258	Signature 4 (create)
TEAD1	Signature.4	0.00210379	create	10		TEF-1-related factors	4	3.04895	Signature 4 (create)
TEAD3	Signature.4	0.00188191	create	8		TEF-1-related factors	4	2.66733	Signature 4 (create)
TEAD4	Signature.4	0.00210076	create	10		TEF-1-related factors	4	2.99941	Signature 4 (create)
TEF	Signature.4	0.00119746	create	12		TEF-1-related factors	4	2.75515	Signature 4 (create)
[truncated: 28,721 more rows]
